# Supplementary material for: Multi-tissue Analysis of Co-expression Networks by Higher-Order Generalized Singular Value Decomposition Identifies Functionally Coherent Transcriptional Modules
Source: PLoS Genet. 2014 Jan 2;10(1):e1004006. doi: 10.1371/journal.pgen.1004006 (PMC3879165; doi:10.1371/journal.pgen.1004006)
Supplement: Table S1 — Co-expression clusters identified by C3D in the rat. (XLSX) [file pgen.1004006.s005.xlsx]

## Sheet: Rat clusters genes
Supporting Information Table S1
Cluster 1
	Probeset_ID	Gene Symbol	Description
1	1399039_at	Dnajb2	DnaJ (Hsp40) homolog, subfamily B, member 2
2	1375913_at	Galnt2	UDP-N-acetyl-alpha-D-galactosamine:polypeptide N-acetylgalactosaminyltransferase 2 (GalNAc-T2)
3	1368285_at	Shbg	sex hormone binding globulin
4	1372583_at	--	--
5	1372738_at	Rexo1	REX1, RNA exonuclease 1 homolog (S. cerevisiae)
6	1389664_at	Rbm15b	RNA binding motif protein 15B
7	1372722_at	--	--
8	1388535_at	RGD1306820	similar to erythroid differentiation-related factor 1
9	1387962_at	Zfp180	zinc finger protein 180
10	1372375_at	Atg16l1	ATG16 autophagy related 16-like 1 (S. cerevisiae)
11	1371537_at	B4galt5	UDP-Gal:betaGlcNAc beta 1,4-galactosyltransferase, polypeptide 5
12	1377319_at	--	--
13	1373754_at	--	--
14	1398377_at	Znf672	zinc finger protein 672
15	1370370_at	Hyal2	hyaluronoglucosaminidase 2
16	1370283_at	Hspa5	heat shock protein 5
17	1372561_at	Smap2	small ArfGAP2
18	1372945_at	Ing3	inhibitor of growth family, member 3
19	1368852_at	Dnaja1	DnaJ (Hsp40) homolog, subfamily A, member 1
20	1371710_at	Etnk1	ethanolamine kinase 1
21	1369690_at	Nsf	N-ethylmaleimide-sensitive factor
22	1369997_at	Dvl1	dishevelled, dsh homolog 1 (Drosophila)
23	1389205_at	--	--
24	1399123_at	Ints6	integrator complex subunit 6
25	1374553_at	Fam32a	family with sequence similarity 32, member A
26	1370224_at	Stat3	signal transducer and activator of transcription 3
27	1375388_at	--	--
28	1398339_at	Sf1	splicing factor 1
29	1370575_a_at	Azin1	antizyme inhibitor 1
30	1377208_at	--	--
31	1398980_at	Supt16h	suppressor of Ty 16 homolog (S. cerevisiae)
32	1387855_at	Gdi1	GDP dissociation inhibitor 1
33	1374003_at	--	--
34	1390050_at	LOC680692	similar to Golgi phosphoprotein 2 (Golgi membrane protein GP73)
35	1376414_x_at	RGD1309414	similar to KIAA0913 protein
36	1388573_at	Alkbh	alkB, alkylation repair homolog (E. coli)
37	1399031_at	Dda1	DET1 and DDB1 associated 1
38	1376040_at	Sipa1l2	signal-induced proliferation-associated 1 like 2
39	1370004_at	H2afy	H2A histone family, member Y
40	1388130_at	Zyx	zyxin
41	1370017_at	Emd	emerin
42	1390643_at	--	--
43	1375233_at	--	--
44	1388656_at	--	--
45	1372705_at	Cherp	calcium homeostasis endoplasmic reticulum protein
46	1386941_at	Plec	plectin
47	1372144_at	Dnajb5	DnaJ (Hsp40) homolog, subfamily B, member 5
48	1389836_a_at	Timp3	TIMP metallopeptidase inhibitor 3
49	1372196_at	Ncor2	nuclear receptor co-repressor 2
50	1388829_at	Edc4	enhancer of mRNA decapping 4
51	1375029_at	Uspl1	ubiquitin specific peptidase like 1
52	1367721_at	Sdc4	syndecan 4
53	1389224_at	--	--
54	1371558_at	Nisch	nischarin
55	1375551_at	Ccdc86	coiled-coil domain containing 86
56	1369956_at	Ifngr1	interferon gamma receptor 1
57	1375701_at	Mett10d	methyltransferase 10 domain containing
58	1375574_at	Gga3	golgi associated, gamma adaptin ear containing, ARF binding protein 3
59	1373467_at	Btaf1	BTAF1 RNA polymerase II, B-TFIID transcription factor-associated, (Mot1 homolog, S. cerevisiae)
60	1388686_at	Rcan1	regulator of calcineurin 1
61	1392746_x_at	Larp1	La ribonucleoprotein domain family, member 1
62	1388901_at	Fkbp5	FK506 binding protein 5
63	1374632_at	Jmjd6	jumonji domain containing 6
64	1390202_at	--	--
65	1372911_at	--	--
66	1390315_a_at	RGD1309414	similar to KIAA0913 protein
67	1373844_at	Ppme1	protein phosphatase methylesterase 1
68	1371781_at	Stat3	signal transducer and activator of transcription 3
69	1367650_at	Tinagl1	tubulointerstitial nephritis antigen-like 1
70	1367621_at	Dapk3	death-associated protein kinase 3
71	1389071_at	Ehbp1l1	EH domain binding protein 1-like 1
72	1370026_at	Cryab	crystallin, alpha B
73	1368291_at	Birc2	baculoviral IAP repeat-containing 2
74	1379500_at	Ccdc117	coiled-coil domain containing 117
75	1399100_at	Ccnt2	cyclin T2
76	1372968_at	Sbf1	SET binding factor 1
77	1370507_at	Dlgap4	discs, large homolog-associated protein 4 (Drosophila)
78	1390480_at	Kif13a	kinesin family member 13A
79	1371800_at	Phc2	polyhomeotic homolog 2 (Drosophila)
80	1368247_at	--	--
81	1388721_at	Hspb8	heat shock protein B8
82	1383302_at	Dnajb1	DnaJ (Hsp40) homolog, subfamily B, member 1
83	1375473_at	--	--
84	1374621_at	Taf1c	TATA box binding protein (Tbp)-associated factor, RNA polymerase I, C
85	1368303_at	Per2	period homolog 2 (Drosophila)
86	1389246_at	B4galt1	UDP-Gal:betaGlcNAc beta 1,4- galactosyltransferase, polypeptide 1
87	1374945_at	Trmt61a	tRNA methyltransferase 61 homolog A (S. cerevisiae)
88	1390026_at	Bag3	Bcl2-associated athanogene 3
89	1388786_at	--	--
90	1372674_at	Rybp	RING1 and YY1 binding protein
91	1376021_at	--	--
92	1388722_at	Dnajb1	DnaJ (Hsp40) homolog, subfamily B, member 1
93	1368645_at	Ptpn1	protein tyrosine phosphatase, non-receptor type 1
94	1372040_at	Camta2	calmodulin binding transcription activator 2
95	1370035_at	Kras	v-Ki-ras2 Kirsten rat sarcoma viral oncogene homolog
96	1372352_at	Manf	mesencephalic astrocyte-derived neurotrophic factor
97	1376181_at	Ncoa5	nuclear receptor coactivator 5
98	1370426_a_at	Atp2a2	ATPase, Ca++ transporting, cardiac muscle, slow twitch 2
99	1373569_at	--	--
100	1369285_at	Pggt1b	protein geranylgeranyltransferase type I, beta subunit
101	1386701_at	--	--
102	1376143_at	--	--
103	1376057_at	Pde8a	phosphodiesterase 8A
104	1388530_at	Cdc42se1	CDC42 small effector 1
105	1388331_at	Hsp90b1	heat shock protein 90kDa beta (Grp94), member 1
106	1367585_a_at	Atp1a1	ATPase, Na+/K+ transporting, alpha 1 polypeptide
107	1377235_a_at	Ppp2r5b	protein phosphatase 2, regulatory subunit B', beta isoform
108	1386971_at	Ppp1r10	protein phosphatase 1, regulatory subunit 10
109	1372141_at	Pfdn2	prefoldin subunit 2
110	1373307_at	Mon1a	MON1 homolog A (yeast)
111	1371446_at	Mapkapk2	mitogen-activated protein kinase-activated protein kinase 2
112	1388842_at	Srf	serum response factor (c-fos serum response element-binding transcription factor)
113	1373978_at	Ncbp1	nuclear cap binding protein subunit 1, 80kDa
114	1375537_at	Strn3	striatin, calmodulin binding protein 3
115	1372448_at	Zdhhc5	zinc finger, DHHC-type containing 5
116	1376005_at	--	--
117	1388468_at	Cdc42se1	CDC42 small effector 1
118	1373917_at	Etf1	eukaryotic translation termination factor 1
119	1376332_at	--	--
120	1371954_at	Tns1	tensin 1
121	1371725_at	Myh9	myosin, heavy chain 9, non-muscle
122	1372022_at	--	--
123	1376343_at	LOC361335	hypothetical protein LOC361335
124	1373417_at	Plscr3	phospholipid scramblase 3
125	1368032_at	Nolc1	nucleolar and coiled-body phosphoprotein 1
126	1369067_at	Nr4a3	nuclear receptor subfamily 4, group A, member 3
127	1374326_at	Ppan	peter pan homolog (Drosophila)
128	1398328_at	--	--
129	1373688_at	LOC498145	similar to RIKEN cDNA 2810453I06
130	1388831_at	Slc9a3r2	solute carrier family 9 (sodium/hydrogen exchanger), member 3 regulator 2
131	1398944_at	Acin1	apoptotic chromatin condensation inducer 1
132	1389351_at	Lrrfip1	leucine rich repeat (in FLII) interacting protein 1
133	1374552_at	--	--
134	1372243_at	Cab39	calcium binding protein 39
135	1371565_at	Kti12	KTI12 homolog, chromatin associated (S. cerevisiae)
136	1370917_at	Hsf1	heat shock transcription factor 1
137	1373702_at	L3mbtl2	l(3)mbt-like 2 (Drosophila)
138	1367876_at	Ipo13	importin 13
139	1379896_at	Ddx42	DEAD (Asp-Glu-Ala-Asp) box polypeptide 42
140	1388858_at	Map2k3	mitogen activated protein kinase kinase 3
141	1374527_at	Echdc2	enoyl Coenzyme A hydratase domain containing 2
142	1373143_at	RGD1309621	similar to hypothetical protein FLJ10652
143	1373253_at	Acbd4	acyl-Coenzyme A binding domain containing 4
144	1388985_at	LOC100361467	hypothetical LOC100361467
145	1379685_at	Sfrs15	splicing factor, arginine/serine-rich 15
146	1399041_at	--	--
147	1376937_at	RGD1565927	similar to 4631422O05Rik protein
148	1371419_at	Sptbn1	spectrin, beta, non-erythrocytic 1
149	1388898_at	Hsph1	heat shock 105kDa/110kDa protein 1
150	1370070_at	Synj1	synaptojanin 1
151	1367524_at	Znf592	zinc finger protein 592
152	1373444_at	Ppfia1	protein tyrosine phosphatase, receptor type, f polypeptide (PTPRF), interacting protein (liprin), alpha 1
153	1388498_at	Ccnk	cyclin K
154	1398877_at	Stip1	stress-induced phosphoprotein 1
155	1375878_at	Gapvd1	GTPase activating protein and VPS9 domains 1
156	1371814_at	Ube2g2	ubiquitin-conjugating enzyme E2G 2 (UBC7 homolog, yeast)
157	1398861_at	Nxf1	nuclear RNA export factor 1
158	1372432_at	Prpf3	PRP3 pre-mRNA processing factor 3 homolog (S. cerevisiae)
159	1375138_at	Timp3	TIMP metallopeptidase inhibitor 3
160	1372894_at	Tmem115	transmembrane protein 115
161	1367631_at	Ctgf	connective tissue growth factor
162	1383160_at	Chordc1	cysteine and histidine-rich domain (CHORD)-containing 1
163	1389287_at	--	--
164	1373808_at	--	--
165	1373353_at	Brpf1	bromodomain and PHD finger containing, 1
166	1374940_at	Usp36	ubiquitin specific peptidase 36
167	1390047_at	--	--
168	1398862_at	Atp2a2	ATPase, Ca++ transporting, cardiac muscle, slow twitch 2
169	1371785_at	Tnfrsf12a	tumor necrosis factor receptor superfamily, member 12a
170	1372648_at	--	--
171	1398336_at	Rnf25	ring finger protein 25
172	1388582_at	Psme3	proteasome (prosome, macropain) activator subunit 3
Cluster 2
	Probeset_ID	Gene Symbol	Description
1	1389153_at	Serbp1	Serpine1 mRNA binding protein 1
2	1390058_at	LOC361990	similar to DKFZP547E1010 protein
3	1388521_at	Aldh18a1	aldehyde dehydrogenase 18 family, member A1
4	1367813_at	Ppp1r14a	protein phosphatase 1, regulatory (inhibitor) subunit 14A
5	1370160_at	Xpnpep1	X-prolyl aminopeptidase (aminopeptidase P) 1, soluble
6	1371331_at	Fstl1	follistatin-like 1
7	1371441_at	Pea15a	phosphoprotein enriched in astrocytes 15A
8	1388439_at	Fkbp10	FK506 binding protein 10
9	1388503_at	Eid1	EP300 interacting inhibitor of differentiation 1
10	1367744_at	Maged2	melanoma antigen, family D, 2
11	1375144_at	--	--
12	1367996_a_at	Lphn1	latrophilin 1
13	1373156_at	Armcx2	armadillo repeat containing, X-linked 2
14	1390547_at	--	--
15	1369775_at	Nucks1	nuclear casein kinase and cyclin-dependent kinase substrate 1
16	1389306_at	Matn2	matrilin 2
17	1388338_at	Ppp2r4	protein phosphatase 2A activator, regulatory subunit 4
18	1373256_at	Chd3	chromodomain helicase DNA binding protein 3
19	1388447_at	LOC683626	similar to limb-bud and heart
20	1371561_at	G6pc3	glucose 6 phosphatase, catalytic, 3
21	1373716_at	Armc5	armadillo repeat containing 5
22	1388902_at	Loxl1	lysyl oxidase-like 1
23	1375342_at	Nfic	nuclear factor I/C
24	1372845_at	Rpp21	ribonuclease P 21 subunit (human)
25	1374837_at	Bcl7c	B-cell CLL/lymphoma 7C
26	1372887_at	Scarf2	scavenger receptor class F, member 2
27	1373128_at	Rcn3	reticulocalbin 3, EF-hand calcium binding domain
28	1376414_x_at	RGD1309414	similar to KIAA0913 protein
29	1380979_a_at	RGD1309414	similar to KIAA0913 protein
30	1368513_at	Enpep	glutamyl aminopeptidase
31	1389044_at	Gbf1	golgi-specific brefeldin A resistant guanine nucleotide exchange factor 1
32	1374763_at	Cercam	cerebral endothelial cell adhesion molecule
33	1389475_at	Smo	smoothened homolog (Drosophila)
34	1375266_at	--	--
35	1373640_at	Pycr2	pyrroline-5-carboxylate reductase family, member 2
36	1375940_a_at	Kctd17	potassium channel tetramerisation domain containing 17
37	1376099_at	Col5a1	collagen, type V, alpha 1
38	1389274_at	Dcakd	dephospho-CoA kinase domain containing
39	1379267_a_at	--	--
40	1387673_a_at	Anxa6	annexin A6
41	1369949_at	Bcam	basal cell adhesion molecule
42	1371771_at	LOC313641	perlecan
43	1388713_at	Thtpa	thiamine triphosphatase
44	1390139_a_at	Obsl1	obscurin-like 1
45	1370946_at	Nfix	nuclear factor I/X (CCAAT-binding transcription factor)
46	1371830_at	Sae1	SUMO1 activating enzyme subunit 1
47	1368404_at	Dbn1	drebrin 1
48	1375652_at	Ssr3	signal sequence receptor, gamma
49	1388705_at	Selm	selenoprotein M
50	1389048_at	Bmp1	bone morphogenetic protein 1
51	1372234_at	Lix1l	Lix1 homolog (mouse)-like
52	1368822_at	Fstl1	follistatin-like 1
53	1388859_at	Cby1	chibby homolog 1 (Drosophila)
54	1373946_at	Armc10	armadillo repeat containing 10
55	1376100_at	Tubb6	tubulin, beta 6
56	1389452_at	Zdhhc8	zinc finger, DHHC-type containing 8
57	1371683_at	Lsm4	LSM4 homolog, U6 small nuclear RNA associated (S. cerevisiae)
58	1372698_at	--	--
59	1376622_at	--	--
60	1371566_at	Fbxl22	F-box and leucine-rich repeat protein 22
61	1374706_at	Gdf11	growth differentiation factor 11
62	1373972_at	--	--
63	1372530_at	Hcfc1	host cell factor C1
64	1389494_at	Ccdc88b	coiled-coil domain containing 88B
65	1387873_at	Wfdc1	WAP four-disulfide core domain 1
66	1388939_at	Col15a1	collagen, type XV, alpha 1
67	1383660_at	--	--
68	1371500_at	Ltbp4	latent transforming growth factor beta binding protein 4
69	1398942_at	LOC100125365	hypothetical protein LOC100125365
70	1371436_at	Ddah2	dimethylarginine dimethylaminohydrolase 2
71	1389504_at	Dtx3	deltex homolog 3 (Drosophila)
72	1383126_at	Akt1	v-akt murine thymoma viral oncogene homolog 1
73	1372931_at	Praf2	PRA1 domain family, member 2
74	1374321_at	RGD1560108	similar to RIKEN cDNA 2700081O15
75	1375469_at	Smarca4	SWI/SNF related, matrix associated, actin dependent regulator of chromatin, subfamily a, member 4
76	1376998_a_at	RGD1308093	similar to FLJ00128 protein
77	1389137_at	Cit	citron
78	1367518_at	Fto	fat mass and obesity associated
79	1371406_at	--	--
80	1372870_at	Kdelr3	KDEL (Lys-Asp-Glu-Leu) endoplasmic reticulum protein retention receptor 3
81	1373599_at	LOC100363275	G protein-coupled receptor 124
82	1388697_at	Inpp5a	inositol polyphosphate-5-phosphatase A
83	1386892_at	Ptms	parathymosin
84	1389281_at	LOC100361376	rCG31687-like
85	1371810_at	Copg	coatomer protein complex, subunit gamma
86	1372918_at	LOC100174909	hypothetical LOC100174909
87	1393860_at	Mical2	microtubule associated monoxygenase, calponin and LIM domain containing 2
88	1387151_at	Nup107	nucleoporin 107
89	1398973_at	Tm9sf3	transmembrane 9 superfamily member 3
90	1386974_at	Phldb1	pleckstrin homology-like domain, family B, member 1
91	1390650_at	Nup85	nucleoporin 85
92	1382596_a_at	Tmem214	transmembrane protein 214
93	1372219_at	Tpm2	tropomyosin 2, beta
94	1373286_at	Fblim1	filamin binding LIM protein 1
95	1371632_at	Coro1c	coronin, actin binding protein 1C
96	1389059_at	--	--
97	1375868_at	--	--
98	1388657_at	Dchs1	dachsous 1 (Drosophila)
99	1390506_at	Med1	mediator complex subunit 1
100	1371333_at	Hnrpdl	heterogeneous nuclear ribonucleoprotein D-like
101	1388551_at	--	--
102	1387792_at	Csnk1g2	casein kinase 1, gamma 2
103	1372679_at	Unc45a	unc-45 homolog A (C. elegans)
104	1389395_at	--	--
105	1372440_at	Serpine2	serine (or cysteine) peptidase inhibitor, clade E, member 2
106	1372967_at	Geft	RhoA/RAC/CDC42 exchange factor
107	1373000_at	Srpx2	sushi-repeat-containing protein, X-linked 2
108	1375660_at	Sep08	septin 8
109	1373574_at	Cnpy4	canopy 4 homolog (zebrafish)
110	1372125_at	Gpx7	glutathione peroxidase 7
111	1389089_at	Slc39a7	solute carrier family 39 (zinc transporter), member 7
112	1389051_at	Rxrb	retinoid X receptor beta
113	1370158_at	Myh10	myosin, heavy chain 10, non-muscle
114	1388298_at	Myl9	myosin, light chain 9, regulatory
115	1399124_at	RGD1310427	similar to KIAA0090 protein
Cluster 3
	Probeset_ID	Gene Symbol	Description
1	1371452_at	Ubl7	ubiquitin-like 7 (bone marrow stromal cell-derived)
2	1372753_at	Coq6	coenzyme Q6 homolog, monooxygenase (S. cerevisiae)
3	1373911_at	Postn	periostin, osteoblast specific factor
4	1388374_at	LOC100359995	rCG63619-like
5	1388499_at	RGD1359380	similar to hypothetical protein MGC7537
6	1399004_at	Romo1	reactive oxygen species modulator 1
7	1373524_at	--	--
8	1371608_at	Mrps34	mitochondrial ribosomal protein S34
9	1372697_at	Mrps15	mitochondrial ribosomal protein S15
10	1376222_at	Sdr39u1	short chain dehydrogenase/reductase family 39U, member 1
11	1372109_at	Pnkd	paroxysmal nonkinesiogenic dyskinesia
12	1372547_at	RGD1306583	similar to RIKEN cDNA 2410002O22 gene
13	1375186_at	Dph3	DPH3, KTI11 homolog (S. cerevisiae)
14	1371331_at	Fstl1	follistatin-like 1
15	1372184_at	RGD1309188	similar to hypothetical protein BC011833
16	1375220_at	Ndufa11	NADH dehydrogenase (ubiquinone) 1 alpha subcomplex 11
17	1373477_at	Mrpl19	mitochondrial ribosomal protein L19
18	1388328_at	Eif3i	eukaryotic translation initiation factor 3, subunit I
19	1367471_at	Polr2e	polymerase (RNA) II (DNA directed) polypeptide E
20	1390509_a_at	Mrpl51	mitochondrial ribosomal protein L51
21	1398377_at	Znf672	zinc finger protein 672
22	1398928_at	Cuta	cutA divalent cation tolerance homolog (E. coli)
23	1372209_at	Cops5	COP9 constitutive photomorphogenic homolog subunit 5 (Arabidopsis)
24	1372947_at	Pls3	plastin 3 (T-isoform)
25	1389032_at	Mcoln1	mucolipin 1
26	1372562_at	MGC94207	similar to RIKEN cDNA C030006K11
27	1399013_at	Tmem85	transmembrane protein 85
28	1398421_at	Nfat5	nuclear factor of activated T-cells 5
29	1399056_at	Pdss2	prenyl (decaprenyl) diphosphate synthase, subunit 2
30	1370300_at	Preb	prolactin regulatory element binding
31	1370276_at	Atp5o	ATP synthase, H+ transporting, mitochondrial F1 complex, O subunit
32	1373668_at	Polr2i	polymerase (RNA) II (DNA directed) polypeptide I
33	1372350_at	Supv3l1	suppressor of var1, 3-like 1 (S. cerevisiae)
34	1398916_at	Aurkaip1	aurora kinase A interacting protein 1
35	1371604_at	Mrpl34	mitochondrial ribosomal protein L34
36	1376930_at	Mrpl51	mitochondrial ribosomal protein L51
37	1370284_at	Atp5e	ATP synthase, H+ transporting, mitochondrial F1 complex, epsilon subunit
38	1371498_at	Aimp2	aminoacyl tRNA synthetase complex-interacting multifunctional protein 2
39	1399093_at	LOC293589	putative GTP-binding protein
40	1388853_at	Mrpl54	mitochondrial ribosomal protein L54
41	1388976_at	Bola3	bolA homolog 3 (E. coli)
42	1371399_at	Tomm6	translocase of outer mitochondrial membrane 6 homolog (yeast)
43	1371788_at	--	--
44	1373371_a_at	Fmc1	formation of mitochondrial complexes 1 homolog (S. cerevisiae)
45	1373502_at	Dym	dymeclin
46	1367508_at	RGD1565784	RGD1565784
47	1388326_at	Ndufs8	NADH dehydrogenase (ubiquinone) Fe-S protein 8
48	1372882_at	Dnlz	DNL-type zinc finger
49	1389168_at	Mkks	McKusick-Kaufman syndrome
50	1376580_at	Fxn	frataxin
51	1371420_at	--	--
52	1371955_at	Mrpl35	mitochondrial ribosomal protein L35
53	1399047_at	Mrpl27	mitochondrial ribosomal protein L27
54	1387782_at	Dynll2	dynein light chain LC8-type 2
55	1373420_at	Ecsit	ECSIT homolog (Drosophila)
56	1374577_at	Tbrg4	transforming growth factor beta regulator 4
57	1375522_at	Nmt1	N-myristoyltransferase 1
58	1383618_at	Mrpl38	mitochondrial ribosomal protein L38
59	1386951_at	Ndufa5	NADH dehydrogenase (ubiquinone) 1 alpha subcomplex 5
60	1398868_at	Timm13	translocase of inner mitochondrial membrane 13 homolog (yeast)
61	1376407_a_at	Lsm7	LSM7 homolog, U6 small nuclear RNA associated (S. cerevisiae)
62	1371670_at	Exosc4	exosome component 4
63	1370959_at	Col3a1	collagen, type III, alpha 1
64	1389291_at	Chchd3	coiled-coil-helix-coiled-coil-helix domain containing 3
65	1398963_at	Taf10	TAF10 RNA polymerase II, TATA box binding protein (TBP)-associated factor
66	1374704_at	Kdelc2	KDEL (Lys-Asp-Glu-Leu) containing 2
67	1371888_at	mrpl24	mitochondrial ribosomal protein L24
68	1373121_at	Mrps28	mitochondrial ribosomal protein S28
69	1371980_at	Atad3a	ATPase family, AAA domain containing 3A
70	1371622_at	--	--
71	1388361_at	Ndufb10	NADH dehydrogenase (ubiquinone) 1 beta subcomplex, 10
72	1371482_at	Ndufs2	NADH dehydrogenase (ubiquinone) Fe-S protein 2
73	1389862_at	Nol12	nucleolar protein 12
74	1388400_at	Cdc34	cell division cycle 34 homolog (S. cerevisiae)
75	1386970_at	Eif2b4	eukaryotic translation initiation factor 2B, subunit 4 delta
76	1378392_at	Dnaja3	DnaJ (Hsp40) homolog, subfamily A, member 3
77	1388479_at	--	--
78	1372428_at	Dnajc4	DnaJ (Hsp40) homolog, subfamily C, member 4
79	1367502_at	Mrpl21	mitochondrial ribosomal protein L21
80	1368653_a_at	Park7	Parkinson disease (autosomal recessive, early onset) 7
81	1371591_at	Mrps18a	mitochondrial ribosomal protein S18A
82	1370319_at	Ppif	peptidylprolyl isomerase F
83	1371886_at	Crat	carnitine acetyltransferase
84	1371460_at	LOC681219	hypothetical protein LOC681219
85	1373072_at	Lims1	LIM and senescent cell antigen-like domains 1
86	1373463_at	Col5a2	collagen, type V, alpha 2
87	1398891_at	Mrpl15	mitochondrial ribosomal protein L15
88	1372265_at	RGD1304719	similar to RIKEN cDNA 2810002N01
89	1388321_at	Imp3	IMP3, U3 small nucleolar ribonucleoprotein, homolog (yeast)
90	1373306_at	Slc25a44	solute carrier family 25, member 44
91	1373042_at	Chmp2a	chromatin modifying protein 2A
92	1390188_at	Mrpl51	mitochondrial ribosomal protein L51
93	1398341_at	Cisd3	CDGSH iron sulfur domain 3
94	1372496_at	Fdx1l	ferredoxin 1-like
95	1375368_at	Pgp	phosphoglycolate phosphatase
96	1372762_at	Hddc3	HD domain containing 3
97	1373135_at	Aarsd1	alanyl-tRNA synthetase domain containing 1
98	1367943_at	Nfkbib	nuclear factor of kappa light polypeptide gene enhancer in B-cells inhibitor, beta
99	1371575_at	Msn	moesin
100	1377493_at	Mto1	mitochondrial translation optimization 1 homolog (S. cerevisiae)
101	1388343_at	Ndufb7	NADH dehydrogenase (ubiquinone) 1 beta subcomplex, 7
102	1371609_at	RGD1303003	homolog of zebrafish ES1
103	1387108_at	Csnk2b	casein kinase 2, beta polypeptide
104	1369995_at	Faf1	Fas (TNFRSF6) associated factor 1
105	1388941_at	Amz2	archaelysin family metallopeptidase 2
106	1388570_at	Coq9	coenzyme Q9 homolog (S. cerevisiae)
107	1371139_at	Pls3	plastin 3 (T-isoform)
108	1387869_s_at	Rabggta	Rab geranylgeranyltransferase, alpha subunit
109	1371649_at	Mrps24	mitochondrial ribosomal protein S24
110	1371348_at	Psmb5	proteasome (prosome, macropain) subunit, beta type 5
111	1372157_at	Bola1	bolA homolog 1 (E. coli)
112	1373741_at	Pus1	pseudouridylate synthase 1
113	1374460_at	Cops7a	COP9 constitutive photomorphogenic homolog subunit 7A (Arabidopsis)
114	1371929_at	Mlx	MAX-like protein X
115	1398919_at	RGD1304704	similar to Hypothetical protein CGI-99
116	1374361_at	Mcat	malonyl CoA:ACP acyltransferase (mitochondrial)
117	1367808_at	Timm8b	translocase of inner mitochondrial membrane 8 homolog b (yeast)
118	1373929_at	Mrps7	mitochondrial ribosomal protein S7
119	1383157_at	Mrpl44	mitochondrial ribosomal protein L44
120	1399107_at	RGD1305158	similar to RIKEN cDNA 1810030N24
121	1372128_at	Mrps12	mitochondrial ribosomal protein S12
122	1382492_a_at	Hsd17b8	hydroxysteroid (17-beta) dehydrogenase 8
123	1399146_at	Dolk	dolichol kinase
124	1371957_at	Imp4	IMP4, U3 small nucleolar ribonucleoprotein, homolog (yeast)
125	1371346_at	Ndufb6	NADH dehydrogenase (ubiquinone) 1 beta subcomplex, 6
126	1388380_at	Samm50	sorting and assembly machinery component 50 homolog (S. cerevisiae)
127	1368821_at	Fstl1	follistatin-like 1
128	1374146_at	Mad2l2	MAD2 mitotic arrest deficient-like 2 (yeast)
129	1374443_at	Ict1	immature colon carcinoma transcript 1
130	1375161_at	Mrpl55	mitochondrial ribosomal protein L55
131	1371772_at	Alkbh3	alkB, alkylation repair homolog 3 (E. coli)
132	1388860_at	Mrpl22	mitochondrial ribosomal protein L22
133	1388943_at	Chrac1	chromatin accessibility complex 1
134	1389012_at	Ndufb2	NADH dehydrogenase (ubiquinone) 1 beta subcomplex, 2
135	1398921_at	Mrpl37	mitochondrial ribosomal protein L37
136	1398981_at	Triap1	TP53 regulated inhibitor of apoptosis 1
137	1372581_at	Snf8	SNF8, ESCRT-II complex subunit, homolog (S. cerevisiae)
138	1398915_at	RGD1309735	similar to CG14977-PA
139	1371548_at	Mrps25	mitochondrial ribosomal protein S25
140	1375663_at	Ube2f	ubiquitin-conjugating enzyme E2F (putative)
141	1374508_at	--	--
142	1388849_at	Aup1	ancient ubiquitous protein 1
143	1398857_at	Surf1	surfeit 1
144	1371720_at	Mrpl20	mitochondrial ribosomal protein L20
145	1369984_at	Cox17	COX17 cytochrome c oxidase assembly homolog (S. cerevisiae)
146	1368552_at	Grpel1	GrpE-like 1, mitochondrial
147	1388681_at	Sar1b	SAR1 homolog B (S. cerevisiae)
148	1398327_at	Fermt2	fermitin family homolog 2 (Drosophila)
149	1373840_at	Nudt9	nudix (nucleoside diphosphate linked moiety X)-type motif 9
150	1372792_at	Alkbh6	alkB, alkylation repair homolog 6 (E. coli)
151	1398908_at	Stoml2	stomatin (Epb7.2)-like 2
152	1371907_at	Arl6ip4	ADP-ribosylation-like factor 6 interacting protein 4
153	1388136_at	Timm9	translocase of inner mitochondrial membrane 9 homolog (yeast)
154	1399068_at	--	--
155	1367911_at	Idh3a	isocitrate dehydrogenase 3 (NAD+) alpha
156	1376455_at	Mfsd3	major facilitator superfamily domain containing 3
157	1367477_at	Mrpl53	mitochondrial ribosomal protein L53
158	1372718_at	Anapc13	anaphase promoting complex subunit 13
159	1372134_at	Chchd6	coiled-coil-helix-coiled-coil-helix domain containing 6
160	1372431_at	Mrpl12	mitochondrial ribosomal protein L12
161	1374886_at	Bcs1l	BCS1-like (yeast)
162	1375579_at	LOC690871	hypothetical protein LOC690871
163	1388306_at	--	--
164	1374532_at	Ptges2	prostaglandin E synthase 2
165	1388364_at	Ndufs3	NADH dehydrogenase (ubiquinone) Fe-S protein 3
166	1398911_at	Mrpl2	mitochondrial ribosomal protein L2
167	1374005_at	Ccdc51	coiled-coil domain containing 51
168	1371585_at	Gspt1	G1 to S phase transition 1
169	1376512_at	Ftsj2	FtsJ homolog 2 (E. coli)
170	1371896_at	Gadd45gip1	growth arrest and DNA-damage-inducible, gamma interacting protein 1
171	1367481_at	Vps28	vacuolar protein sorting 28 homolog (S. cerevisiae)
172	1374054_at	--	--
173	1373649_at	--	--
174	1367833_at	Psmc5	proteasome (prosome, macropain) 26S subunit, ATPase, 5
175	1373205_at	U2af1l4	U2 small nuclear RNA auxiliary factor 1-like 4
176	1388327_at	Cisd1	CDGSH iron sulfur domain 1
177	1371919_at	Nudt19	nudix (nucleoside diphosphate linked moiety X)-type motif 19
178	1398914_at	Polr2j	polymerase (RNA) II (DNA directed) polypeptide J
179	1373289_at	Asb8	ankyrin repeat and SOCS box-containing 8
180	1389450_at	--	--
181	1388803_at	Dhps	deoxyhypusine synthase
182	1371661_at	Mrps23	mitochondrial ribosomal protein S23
183	1376145_at	Eif2b5	eukaryotic translation initiation factor 2B, subunit 5 epsilon
184	1386983_at	Hmbs	hydroxymethylbilane synthase
185	1373760_at	Tars2	threonyl-tRNA synthetase 2, mitochondrial (putative)
186	1375686_at	Ppil3	peptidylprolyl isomerase (cyclophilin)-like 3
187	1371876_at	Psmg2	proteasome (prosome, macropain) assembly chaperone 2
188	1372675_at	RGD1306954	similar to RIKEN cDNA 1110004E09
189	1372597_at	Mrpl14	mitochondrial ribosomal protein L14
190	1371553_at	Mrpl36	mitochondrial ribosomal protein L36
191	1389869_at	Sssca1	Sjogren's syndrome/scleroderma autoantigen 1 homolog (human)
192	1398812_at	Psmb1	proteasome (prosome, macropain) subunit, beta type 1
193	1370366_at	Timm10	translocase of inner mitochondrial membrane 10 homolog (yeast)
194	1399164_a_at	RGD1305158	similar to RIKEN cDNA 1810030N24
195	1371920_at	Poldip2	polymerase (DNA-directed), delta interacting protein 2
196	1371969_at	--	--
197	1371488_at	RGD1562079	RGD1562079
198	1399032_at	Ercc1	excision repair cross-complementing rodent repair deficiency, complementation group 1
199	1373965_at	Ccdc124	coiled-coil domain containing 124
200	1371932_at	Tmem192	transmembrane protein 192
201	1372948_at	Mrp63	mitochondrial ribosomal protein 63
202	1398997_at	Phpt1	phosphohistidine phosphatase 1
203	1398326_at	Chchd10	coiled-coil-helix-coiled-coil-helix domain containing 10
204	1374711_at	Cpsf3	cleavage and polyadenylation specificity factor 3
205	1371454_at	Tmem93	transmembrane protein 93
206	1367507_at	Nudt22	nudix (nucleoside diphosphate linked moiety X)-type motif 22
207	1388931_at	Mrpl13	mitochondrial ribosomal protein L13
208	1372230_at	Tmem147	transmembrane protein 147
209	1371869_at	Psma7	proteasome (prosome, macropain) subunit, alpha type 7
210	1372077_at	Strap	serine/threonine kinase receptor associated protein
211	1372908_at	Spsb3	splA/ryanodine receptor domain and SOCS box containing 3
212	1367997_at	Clpb	ClpB caseinolytic peptidase B homolog (E. coli)
213	1368450_at	Myo5a	myosin VA
214	1371768_at	Ssu72	SSU72 RNA polymerase II CTD phosphatase homolog (S. cerevisiae)
215	1371967_at	Mrpl16	mitochondrial ribosomal protein L16
216	1373299_at	Ubxn1	UBX domain protein 1
217	1368230_a_at	Ndufaf3	NADH dehydrogenase (ubiquinone) 1 alpha subcomplex, assembly factor 3
218	1388323_at	Ndufa9	NADH dehydrogenase (ubiquinone) 1 alpha subcomplex, 9
219	1367662_at	Hsd17b10	hydroxysteroid (17-beta) dehydrogenase 10
220	1369990_at	--	--
221	1371701_at	Ndufb9	NADH dehydrogenase (ubiquinone) 1 beta subcomplex, 9
222	1388315_at	Ndufb11	NADH dehydrogenase (ubiquinone) 1 beta subcomplex, 11
223	1389126_at	Chchd1	coiled-coil-helix-coiled-coil-helix domain containing 1
224	1373191_at	--	--
225	1371809_at	Mrps18b	mitochondrial ribosomal protein S18B
226	1372245_at	Ciao1	cytosolic iron-sulfur protein assembly 1 homolog (S. cerevisiae)
227	1398972_at	Cops3	COP9 constitutive photomorphogenic homolog subunit 3 (Arabidopsis)
228	1375947_at	--	--
229	1367594_at	Bgn	biglycan
230	1372116_at	Mrps2	mitochondrial ribosomal protein S2
231	1371605_at	Ndufa12	NADH dehydrogenase (ubiquinone) 1 alpha subcomplex, 12
232	1372028_at	Nop16	NOP16 nucleolar protein homolog (yeast)
233	1371971_at	RGD1560212	similar to DNA segment, Chr 18, Wayne State University 98, expressed
234	1390893_at	Tmem69	transmembrane protein 69
Cluster 4
	Probeset_ID	Gene Symbol	Description
1	1399152_at	Eps15	epidermal growth factor receptor pathway substrate 15
2	1369912_at	Crk	v-crk sarcoma virus CT10 oncogene homolog (avian)
3	1367910_at	Smad4	SMAD family member 4
4	1376795_at	Pik3ap1	phosphoinositide-3-kinase adaptor protein 1
5	1382531_at	Tlr7	toll-like receptor 7
6	1388809_at	Smpdl3a	sphingomyelin phosphodiesterase, acid-like 3A
7	1374731_at	--	--
8	1389014_at	Nampt	nicotinamide phosphoribosyltransferase
9	1387345_at	Psme4	proteasome (prosome, macropain) activator subunit 4
10	1369427_at	Mpeg1	macrophage expressed gene 1
11	1369571_at	Golph3	golgi phosphoprotein 3 (coat-protein)
12	1369186_at	Casp1	caspase 1
13	1387201_at	Rnf138	ring finger protein 138
14	1375130_at	--	--
15	1374469_at	--	--
16	1369306_at	Klrd1	killer cell lectin-like receptor, subfamily D, member 1
17	1389006_at	--	--
18	1376652_at	C1qa	complement component 1, q subcomponent, A chain
19	1374447_at	Usp9x	ubiquitin specific peptidase 9, X-linked
20	1398961_at	Rnf13	ring finger protein 13
21	1370542_a_at	Elf1	E74-like factor 1
22	1388347_at	Ly6e	lymphocyte antigen 6 complex, locus E
23	1368332_at	Gbp2	guanylate binding protein 2
24	1371028_at	Tgoln1	trans-golgi network protein
25	1369181_at	Cybb	cytochrome b-245, beta polypeptide
26	1388880_at	--	--
27	1369526_at	Acadsb	acyl-Coenzyme A dehydrogenase, short/branched chain
28	1398386_at	Zcchc6	zinc finger, CCHC domain containing 6
29	1387354_at	--	--
30	1374401_at	Snx2	sorting nexin 2
31	1369078_at	Mapk1	mitogen activated protein kinase 1
32	1387502_at	Stk17b	serine/threonine kinase 17b
33	1387914_at	Cyp27a1	cytochrome P450, family 27, subfamily a, polypeptide 1
34	1373575_at	Fcer1g	Fc fragment of IgE, high affinity I, receptor for; gamma polypeptide
35	1376058_at	Mtus1	mitochondrial tumor suppressor 1
36	1369879_a_at	Tmbim6	transmembrane BAX inhibitor motif containing 6
37	1369262_at	Casp8	caspase 8
38	1370056_at	Ly6c	Ly6-C antigen
39	1387134_at	Slfn3	schlafen 3
40	1376767_at	Gpr116	G protein-coupled receptor 116
41	1368806_at	--	--
42	1384427_at	Mdm2	Mdm2 p53 binding protein homolog (mouse)
43	1371440_at	B2m	beta-2 microglobulin
44	1374718_at	Dtx3l	deltex 3-like (Drosophila)
45	1370215_at	C1qb	complement component 1, q subcomponent, B chain
46	1375209_at	Osbpl11	oxysterol binding protein-like 11
47	1387440_at	Ireb2	iron responsive element binding protein 2
48	1372757_at	--	--
49	1373523_at	Fcgr3a	Fc fragment of IgG, low affinity IIIa, receptor
50	1374137_at	Elf1	E74-like factor 1
51	1368227_at	Slc28a2	solute carrier family 28 (sodium-coupled nucleoside transporter), member 2
52	1373785_at	Pld4	phospholipase D family, member 4
53	1369472_a_at	Atf2	activating transcription factor 2
54	1371070_at	Zbp1	Z-DNA binding protein 1
55	1376009_at	Ctage5	CTAGE family, member 5
56	1387755_s_at	Tgoln1	trans-golgi network protein
57	1387757_at	Lmbrd1	LMBR1 domain containing 1
58	1371574_at	Ghitm	growth hormone inducible transmembrane protein
59	1375642_at	Ube2b	ubiquitin-conjugating enzyme E2B (RAD6 homolog, S. cerevisiae)
60	1371804_at	Cdadc1	cytidine and dCMP deaminase domain containing 1
61	1387183_at	Crot	carnitine O-octanoyltransferase
62	1367595_s_at	B2m	beta-2 microglobulin
63	1373025_at	C1qc	complement component 1, q subcomponent, C chain
64	1369726_at	Tapbp	TAP binding protein
65	1373066_at	--	--
66	1398452_at	Nat12	N-acetyltransferase 12 (GCN5-related, putative)
67	1374911_at	RGD1303142	oxidative stress responsive gene
68	1390024_at	--	--
69	1371060_at	Trim23	tripartite motif-containing 23
70	1371122_at	Tank	TRAF family member-associated NFKB activator
71	1374518_at	Dram2	DNA-damage regulated autophagy modulator 2
72	1372691_at	Upp1	uridine phosphorylase 1
73	1371015_at	Mx1	myxovirus (influenza virus) resistance 1
74	1372112_at	Trim5	tripartite motif-containing 5
75	1387969_at	Cxcl10	chemokine (C-X-C motif) ligand 10
76	1387005_at	Ctss	cathepsin S
77	1369559_a_at	Cd47	Cd47 molecule
78	1369352_at	Hipk3	homeodomain interacting protein kinase 3
79	1368835_at	--	--
80	1375973_at	Arih1	ariadne ubiquitin-conjugating enzyme E2 binding protein homolog 1 (Drosophila)
81	1386923_at	Ube2b	ubiquitin-conjugating enzyme E2B (RAD6 homolog, S. cerevisiae)
82	1367760_at	Map2k1	mitogen activated protein kinase kinase 1
83	1368856_at	Jak2	Janus kinase 2
84	1368814_at	Aldh6a1	aldehyde dehydrogenase 6 family, member A1
85	1388164_at	RT1-S3	RT1 class Ib, locus S3
86	1387027_a_at	Lgals9	lectin, galactoside-binding, soluble, 9
87	1372520_at	Mcl1	myeloid cell leukemia sequence 1
88	1373932_at	--	--
89	1399160_a_at	Ube2d3	ubiquitin-conjugating enzyme E2D 3 (UBC4/5 homolog, yeast)
Cluster 5
	Probeset_ID	Gene Symbol	Description
1	1399161_a_at	Erap1	endoplasmic reticulum aminopeptidase 1
2	1387839_at	--	--
3	1369912_at	Crk	v-crk sarcoma virus CT10 oncogene homolog (avian)
4	1376867_at	Hspc159	galectin-related protein
5	1389732_at	Dram	damage-regulated autophagy modulator
6	1399130_at	Pigy	phosphatidylinositol glycan anchor biosynthesis, class Y
7	1375635_at	--	--
8	1387716_at	Utrn	utrophin
9	1368267_at	Pomt1	protein-O-mannosyltransferase 1
10	1368989_at	Timp3	TIMP metallopeptidase inhibitor 3
11	1375396_at	Pum1	pumilio homolog 1 (Drosophila)
12	1375955_at	Rnf114	ring finger protein 114
13	1369204_at	Hck	hemopoietic cell kinase
14	1382531_at	Tlr7	toll-like receptor 7
15	1387946_at	Lgals3bp	lectin, galactoside-binding, soluble, 3 binding protein
16	1390707_at	Rgs10	regulator of G-protein signaling 10
17	1374730_at	Tyrobp	Tyro protein tyrosine kinase binding protein
18	1373670_at	Stat2	signal transducer and activator of transcription 2
19	1369269_at	Galnt1	UDP-N-acetyl-alpha-D-galactosamine:polypeptide N-acetylgalactosaminyltransferase 1 (GalNAc-T1)
20	1388791_at	Spats2l	spermatogenesis associated, serine-rich 2-like
21	1368573_at	Kpnb1	karyopherin (importin) beta 1
22	1373606_at	Zfand2b	zinc finger, AN1 type domain 2B
23	1387652_at	Ide	insulin degrading enzyme
24	1368482_at	Bcl2a1d	B-cell leukemia/lymphoma 2 related protein A1d
25	1368241_a_at	Flot1	flotillin 1
26	1398925_at	Ftsjd2	FtsJ methyltransferase domain containing 2
27	1374337_at	Rnf213	ring finger protein 213
28	1388942_at	--	--
29	1374129_at	--	--
30	1371123_x_at	RT1-S3	RT1 class Ib, locus S3
31	1388754_at	--	--
32	1376496_at	Apol9a	apolipoprotein L 9a
33	1388776_at	Shisa5	shisa homolog 5 (Xenopus laevis)
34	1390226_at	RGD1562552	similar to hypothetical protein LOC340061
35	1388673_at	Lsp1	lymphocyte-specific protein 1
36	1368693_at	Fgr	Gardner-Rasheed feline sarcoma viral (v-fgr) oncogene homolog
37	1373950_at	Znf496	zinc finger protein 496
38	1374731_at	--	--
39	1376390_at	Ms4a11	membrane-spanning 4-domains, subfamily A, member 11
40	1377239_at	Apbb1ip	amyloid beta (A4) precursor protein-binding, family B, member 1 interacting protein
41	1373775_at	Nub1	negative regulator of ubiquitin-like proteins 1
42	1372802_at	Znf512	zinc finger protein 512
43	1368412_a_at	Ptpro	protein tyrosine phosphatase, receptor type, O
44	1372913_at	Nip30	NEFA-interacting nuclear protein NIP30
45	1388413_at	Rrbp1	ribosome binding protein 1
46	1379727_at	--	--
47	1374033_at	Psmb10	proteasome (prosome, macropain) subunit, beta type 10
48	1389358_at	Lpgat1	lysophosphatidylglycerol acyltransferase 1
49	1372233_at	Ergic3	ERGIC and golgi 3
50	1371173_a_at	Cast	calpastatin
51	1372930_at	Sp110	SP110 nuclear body protein
52	1369597_at	Vapb	VAMP (vesicle-associated membrane protein)-associated protein B and C
53	1374284_at	Rassf4	Ras association (RalGDS/AF-6) domain family member 4
54	1372034_at	Parp14	poly (ADP-ribose) polymerase family, member 14
55	1370278_at	Atp5d	ATP synthase, H+ transporting, mitochondrial F1 complex, delta subunit
56	1375662_at	LOC100360120	hypothetical protein LOC100360120
57	1371923_at	Lpcat1	lysophosphatidylcholine acyltransferase 1
58	1389973_a_at	Surf4	surfeit 4
59	1373816_at	Ap1g1	adaptor-related protein complex 1, gamma 1 subunit
60	1374165_at	Rasa4	RAS p21 protein activator 4
61	1372433_at	Ngdn	neuroguidin, EIF4E binding protein
62	1370351_at	Tdrd7	tudor domain containing 7
63	1376130_a_at	Dtnb	dystrobrevin, beta
64	1387800_at	Daxx	death-domain associated protein
65	1369964_at	Coro1a	coronin, actin binding protein 1A
66	1373695_at	--	--
67	1389986_at	--	--
68	1376073_at	Sel1l	sel-1 suppressor of lin-12-like (C. elegans)
69	1373716_at	Armc5	armadillo repeat containing 5
70	1383096_at	LOC100363366	amyloid beta (A4) precursor-like protein 2-like
71	1369571_at	Golph3	golgi phosphoprotein 3 (coat-protein)
72	1370575_a_at	Azin1	antizyme inhibitor 1
73	1369654_at	Prkaa2	protein kinase, AMP-activated, alpha 2 catalytic subunit
74	1368444_at	Sgta	small glutamine-rich tetratricopeptide repeat (TPR)-containing, alpha
75	1387984_at	Cklf	chemokine-like factor
76	1369186_at	Casp1	caspase 1
77	1387897_at	Cnp	2',3'-cyclic nucleotide 3' phosphodiesterase
78	1368010_at	Ptpn6	protein tyrosine phosphatase, non-receptor type 6
79	1368073_at	Irf1	interferon regulatory factor 1
80	1368929_at	Nploc4	nuclear protein localization 4 homolog (S. cerevisiae)
81	1376303_a_at	Mbrl	membralin
82	1390798_at	Ptprc	protein tyrosine phosphatase, receptor type, C
83	1398824_at	Tmed2	transmembrane emp24 domain trafficking protein 2
84	1388148_a_at	Lrpap1	low density lipoprotein receptor-related protein associated protein 1
85	1392731_at	Tnfrsf1b	tumor necrosis factor receptor superfamily, member 1b
86	1375130_at	--	--
87	1373016_at	Dld	dihydrolipoamide dehydrogenase
88	1374948_at	Tmem106a	transmembrane protein 106A
89	1369068_at	Cul5	cullin 5
90	1393280_at	Ly86	lymphocyte antigen 86
91	1368944_at	Dlg1	discs, large homolog 1 (Drosophila)
92	1369785_at	Ppat	phosphoribosyl pyrophosphate amidotransferase
93	1374469_at	--	--
94	1399153_at	Rab5b	RAB5B, member RAS oncogene family
95	1372200_at	Gpsm3	G-protein signaling modulator 3 (AGS3-like, C. elegans)
96	1373406_at	Tor1b	torsin family 1, member B
97	1368914_at	Runx1	runt-related transcription factor 1
98	1389170_at	Casp7	caspase 7
99	1368973_at	Adar	adenosine deaminase, RNA-specific
100	1388213_a_at	RT1-S3	RT1 class Ib, locus S3
101	1374838_at	Sp140	SP140 nuclear body protein
102	1372868_at	Tor3a	torsin family 3, member A
103	1374670_at	RGD1307722	similar to hypothetical protein MGC20700
104	1394292_at	Mrpl37	mitochondrial ribosomal protein L37
105	1389006_at	--	--
106	1374725_at	Mov10	Moloney leukemia virus 10
107	1398855_at	Atp5f1	ATP synthase, H+ transporting, mitochondrial F0 complex, subunit B1
108	1376693_at	RGD1563091	similar to OEF2
109	1371687_at	Canx	calnexin
110	1370516_at	Slc15a3	solute carrier family 15, member 3
111	1376652_at	C1qa	complement component 1, q subcomponent, A chain
112	1374325_at	--	--
113	1374551_at	Ifi35	interferon-induced protein 35
114	1389571_at	Stat2	signal transducer and activator of transcription 2
115	1388104_at	Lgr4	leucine-rich repeat-containing G protein-coupled receptor 4
116	1389210_at	Lcp1	lymphocyte cytosolic protein 1
117	1369650_at	Pak2	p21 protein (Cdc42/Rac)-activated kinase 2
118	1373197_at	--	--
119	1389123_at	Ccl6	chemokine (C-C motif) ligand 6
120	1375213_at	Pck2	phosphoenolpyruvate carboxykinase 2 (mitochondrial)
121	1387785_at	Mtpn	myotrophin
122	1388002_at	Taok1	TAO kinase 1
123	1371447_at	Plac8	placenta-specific 8
124	1369227_at	Chm	choroideremia (Rab escort protein 1)
125	1377052_at	--	--
126	1388347_at	Ly6e	lymphocyte antigen 6 complex, locus E
127	1370831_at	Mgll	monoglyceride lipase
128	1370369_at	Gzmm	granzyme M (lymphocyte met-ase 1)
129	1385493_at	Thoc2	THO complex 2
130	1376022_at	Adar	adenosine deaminase, RNA-specific
131	1387882_at	Klf9	Kruppel-like factor 9
132	1376144_at	Parp9	poly (ADP-ribose) polymerase family, member 9
133	1370066_at	Keap1	Kelch-like ECH-associated protein 1
134	1367722_at	Dpp7	dipeptidylpeptidase 7
135	1370063_at	Nr2f2	nuclear receptor subfamily 2, group F, member 2
136	1374732_at	Hexim2	hexamthylene bis-acetamide inducible 2
137	1368332_at	Gbp2	guanylate binding protein 2
138	1386975_at	Pdk2	pyruvate dehydrogenase kinase, isozyme 2
139	1371028_at	Tgoln1	trans-golgi network protein
140	1370955_at	Adam10	ADAM metallopeptidase domain 10
141	1371210_s_at	--	--
142	1373514_at	Rnf213	ring finger protein 213
143	1389470_at	Cfb	complement factor B
144	1388880_at	--	--
145	1369526_at	Acadsb	acyl-Coenzyme A dehydrogenase, short/branched chain
146	1382099_at	Vps26a	vacuolar protein sorting 26 homolog A (S. pombe)
147	1399063_at	Ubr4	ubiquitin protein ligase E3 component n-recognin 4
148	1388022_a_at	Dnm1l	dynamin 1-like
149	1389873_at	Pycard	PYD and CARD domain containing
150	1372063_at	--	--
151	1377270_a_at	Dcp1b	DCP1 decapping enzyme homolog b (S. cerevisiae)
152	1388509_at	--	--
153	1370913_at	Rsad2	radical S-adenosyl methionine domain containing 2
154	1393593_at	2006-03-01	membrane-associated ring finger (C3HC4) 6
155	1375010_at	Cd68	Cd68 molecule
156	1384201_at	Cs	citrate synthase
157	1389696_at	--	--
158	1376255_at	Map4k1	mitogen activated protein kinase kinase kinase kinase 1
159	1383241_at	C1r	complement component 1, r subcomponent
160	1370972_x_at	--	--
161	1399133_at	Fbxo7	F-box protein 7
162	1368518_at	Cd53	Cd53 molecule
163	1371209_at	RT1-CE5	RT1 class I, locus CE5
164	1375371_at	Ranbp2	RAN binding protein 2
165	1387354_at	--	--
166	1369967_at	Cs	citrate synthase
167	1369756_a_at	Slc4a4	solute carrier family 4, sodium bicarbonate cotransporter, member 4
168	1389897_at	Cops7a	COP9 constitutive photomorphogenic homolog subunit 7A (Arabidopsis)
169	1376029_at	--	--
170	1375796_at	--	--
171	1388408_at	Prr13	proline rich 13
172	1375034_at	Pla2g15	phospholipase A2, group XV
173	1368286_at	Slc2a8	solute carrier family 2, (facilitated glucose transporter) member 8
174	1370724_a_at	Nfia	nuclear factor I/A
175	1389553_at	Clec4a3	C-type lectin domain family 4, member a3
176	1370081_a_at	Vegfa	vascular endothelial growth factor A
177	1374583_at	--	--
178	1377023_at	Dusp2	dual specificity phosphatase 2
179	1387956_s_at	Cklf	chemokine-like factor
180	1388912_at	Rexo4	REX4, RNA exonuclease 4 homolog (S. cerevisiae)
181	1376502_at	RGD1309228	similar to putative protein, with at least 9 transmembrane domains, of eukaryotic origin (43.9 kD) (2G415)
182	1388784_at	Csf1r	colony stimulating factor 1 receptor
183	1370135_at	Cav2	caveolin 2
184	1373490_at	Gmfg	glia maturation factor, gamma
185	1373575_at	Fcer1g	Fc fragment of IgE, high affinity I, receptor for; gamma polypeptide
186	1383671_at	Adam9	ADAM metallopeptidase domain 9 (meltrin gamma)
187	1372256_at	Crip	cysteine-rich intestinal protein
188	1371002_at	Pdcd2	programmed cell death 2
189	1370892_at	--	--
190	1369729_at	Arl5a	ADP-ribosylation factor-like 5A
191	1399145_at	Gpr107	G protein-coupled receptor 107
192	1371059_at	Prkar2a	protein kinase, cAMP dependent regulatory, type II alpha
193	1376056_at	LOC100362108	poly (ADP-ribose) polymerase family, member 10
194	1369703_at	Epas1	endothelial PAS domain protein 1
195	1374627_at	--	--
196	1370056_at	Ly6c	Ly6-C antigen
197	1368006_at	Laptm5	lysosomal protein transmembrane 5
198	1387134_at	Slfn3	schlafen 3
199	1368040_at	Synj2bp	synaptojanin 2 binding protein
200	1370422_at	Ripk3	receptor-interacting serine-threonine kinase 3
201	1387831_at	Xcl1	chemokine (C motif) ligand 1
202	1388153_at	Acsl1	acyl-CoA synthetase long-chain family member 1
203	1387995_a_at	Ifitm3	interferon induced transmembrane protein 3
204	1392777_at	--	--
205	1371987_at	Pols	polymerase (DNA directed) sigma
206	1376812_at	--	--
207	1388725_at	--	--
208	1373400_at	Prkar2a	protein kinase, cAMP dependent regulatory, type II alpha
209	1374221_at	Slc29a3	solute carrier family 29 (nucleoside transporters), member 3
210	1388255_x_at	RT1-CE5	RT1 class I, locus CE5
211	1387198_at	Inpp5d	inositol polyphosphate-5-phosphatase D
212	1371440_at	B2m	beta-2 microglobulin
213	1398449_at	--	--
214	1375140_at	Mbnl2	muscleblind-like 2
215	1387818_at	Casp4	caspase 4, apoptosis-related cysteine peptidase
216	1374718_at	Dtx3l	deltex 3-like (Drosophila)
217	1376986_at	Mettl3	methyltransferase-like 3
218	1388203_x_at	--	--
219	1377058_at	Slc37a2	solute carrier family 37 (glycerol-3-phosphate transporter), member 2
220	1368646_at	Mapk9	mitogen-activated protein kinase 9
221	1387630_at	Elovl5	ELOVL family member 5, elongation of long chain fatty acids (yeast)
222	1389477_at	--	--
223	1388749_at	Rmnd5a	required for meiotic nuclear division 5 homolog A (S. cerevisiae)
224	1389790_at	--	--
225	1373593_at	Rnaseh1	ribonuclease H1
226	1390797_at	Lcp2	lymphocyte cytosolic protein 2
227	1370215_at	C1qb	complement component 1, q subcomponent, B chain
228	1369868_at	Magt1	magnesium transporter 1
229	1375123_at	Sox4	SRY (sex determining region Y)-box 4
230	1368555_at	Cd37	CD37 molecule
231	1371577_at	Ndufs1	NADH dehydrogenase (ubiquinone) Fe-S protein 1
232	1374107_at	Elac2	elaC homolog 2 (E. coli)
233	1373037_at	Ube2l6	ubiquitin-conjugating enzyme E2L 6
234	1376323_at	--	--
235	1369552_at	Samsn1	SAM domain, SH3 domain and nuclear localization signals, 1
236	1390531_at	Pric285	peroxisomal proliferator-activated receptor A interacting complex 285
237	1383180_at	Ppp1r2	protein phosphatase 1, regulatory (inhibitor) subunit 2
238	1399024_at	Scyl1	SCY1-like 1 (S. cerevisiae)
239	1398256_at	Il1b	interleukin 1 beta
240	1374269_at	--	--
241	1374544_at	MGC112715	platelet receptor Gi24
242	1388527_at	--	--
243	1367728_at	Tsn	translin
244	1387440_at	Ireb2	iron responsive element binding protein 2
245	1388934_at	Vps16	vacuolar protein sorting 16 homolog (S. cerevisiae)
246	1372757_at	--	--
247	1370307_at	Agrn	agrin
248	1386986_at	Ogfr	opioid growth factor receptor
249	1373523_at	Fcgr3a	Fc fragment of IgG, low affinity IIIa, receptor
250	1370449_at	P2ry14	purinergic receptor P2Y, G-protein coupled, 14
251	1376766_at	Fmnl1	formin-like 1
252	1368227_at	Slc28a2	solute carrier family 28 (sodium-coupled nucleoside transporter), member 2
253	1373785_at	Pld4	phospholipase D family, member 4
254	1388149_at	Tap1	transporter 1, ATP-binding cassette, sub-family B (MDR/TAP)
255	1369472_a_at	Atf2	activating transcription factor 2
256	1376908_at	Ifit3	interferon-induced protein with tetratricopeptide repeats 3
257	1371070_at	Zbp1	Z-DNA binding protein 1
258	1374856_at	Bcdin3d	BCDIN3 domain containing
259	1393480_at	Ppp1r2	protein phosphatase 1, regulatory (inhibitor) subunit 2
260	1368521_at	Napsa	napsin A aspartic peptidase
261	1389413_at	Evi2a	ecotropic viral integration site 2A
262	1370717_at	Synrg	synergin, gamma
263	1369791_at	Clcn4-2	chloride channel 4-2
264	1377497_at	Oasl	2'-5'-oligoadenylate synthetase-like
265	1370005_at	Cyb5b	cytochrome b5 type B (outer mitochondrial membrane)
266	1368924_at	Ghr	growth hormone receptor
267	1389387_at	Psmf1	proteasome inhibitor subunit 1
268	1376009_at	Ctage5	CTAGE family, member 5
269	1387755_s_at	Tgoln1	trans-golgi network protein
270	1369190_at	Cd2	Cd2 molecule
271	1369560_at	Gpd1	glycerol-3-phosphate dehydrogenase 1 (soluble)
272	1374831_at	Athl1	ATH1, acid trehalase-like 1 (yeast)
273	1370987_at	Spn	sialophorin
274	1373508_at	Selt	selenoprotein T
275	1392407_at	Arhgap30	Rho GTPase activating protein 30
276	1370186_at	Psmb9	proteasome (prosome, macropain) subunit, beta type 9 (large multifunctional peptidase 2)
277	1399151_at	Sap30l	SAP30-like
278	1373973_at	Sap30bp	SAP30 binding protein
279	1369032_at	Blcap	bladder cancer associated protein homolog (human)
280	1369720_at	Myo1b	myosin Ib
281	1371103_at	Rab6a	RAB6A, member RAS oncogene family
282	1379766_at	Sla	src-like adaptor
283	1393045_at	Rock2	Rho-associated coiled-coil containing protein kinase 2
284	1375271_at	Nek9	NIMA (never in mitosis gene a)- related kinase 9
285	1368039_at	Synj2bp	synaptojanin 2 binding protein
286	1369656_at	Pcyt1a	phosphate cytidylyltransferase 1, choline, alpha
287	1380371_at	Nipbl	Nipped-B homolog (Drosophila)
288	1367589_at	Aco2	aconitase 2, mitochondrial
289	1369220_at	Dnm1l	dynamin 1-like
290	1367595_s_at	B2m	beta-2 microglobulin
291	1373630_at	Iffo1	intermediate filament family orphan 1
292	1370682_at	Lilrb3l	leukocyte immunoglobulin-like receptor, subfamily B (with TM and ITIM domains), member 3-like
293	1370378_at	Atp5a1	ATP synthase, H+ transporting, mitochondrial F1 complex, alpha subunit 1, cardiac muscle
294	1376750_at	--	--
295	1376397_at	--	--
296	1371254_at	Uqcrfs1	ubiquinol-cytochrome c reductase, Rieske iron-sulfur polypeptide 1
297	1383443_at	LOC498685	similar to UPF0308 protein C9orf21
298	1370400_at	RT1-N3	RT1 class Ib, locus N3
299	1374526_at	Ankfy1	ankyrin repeat and FYVE domain containing 1
300	1370173_at	Sod2	superoxide dismutase 2, mitochondrial
301	1375969_at	Tor1aip2	torsin A interacting protein 2
302	1387483_at	Plcg2	phospholipase C, gamma 2
303	1373025_at	C1qc	complement component 1, q subcomponent, C chain
304	1368167_at	Ctse	cathepsin E
305	1375627_at	Akirin2	akirin 2
306	1390507_at	Isg20	interferon stimulated exonuclease gene 20
307	1369648_at	Calcrl	calcitonin receptor-like
308	1376835_at	Nfkbie	nuclear factor of kappa light polypeptide gene enhancer in B-cells inhibitor, epsilon
309	1389659_at	Ctla2a	cytotoxic T lymphocyte-associated protein 2 alpha
310	1387687_at	Igsf6	immunoglobulin superfamily, member 6
311	1385889_at	RGD1565095	similar to hypothetical protein MGC52110
312	1375421_a_at	Pja2	praja 2, RING-H2 motif containing
313	1376192_at	Nat9	N-acetyltransferase 9 (GCN5-related, putative)
314	1369452_a_at	Picalm	phosphatidylinositol binding clathrin assembly protein
315	1390738_at	Bst2	bone marrow stromal cell antigen 2
316	1383485_at	Mdm2	Mdm2 p53 binding protein homolog (mouse)
317	1369247_at	Sp1	Sp1 transcription factor
318	1390529_at	Cd83	CD83 molecule
319	1383426_at	Pstpip1	proline-serine-threonine phosphatase-interacting protein 1
320	1368207_at	Fxyd5	FXYD domain-containing ion transport regulator 5
321	1373504_at	Glipr1	GLI pathogenesis-related 1
322	1388161_at	Adam10	ADAM metallopeptidase domain 10
323	1371060_at	Trim23	tripartite motif-containing 23
324	1375117_at	Akt1s1	AKT1 substrate 1 (proline-rich)
325	1369501_at	Zfp260	zinc finger protein 260
326	1375006_at	--	--
327	1369626_at	Ide	insulin degrading enzyme
328	1376960_at	--	--
329	1372691_at	Upp1	uridine phosphorylase 1
330	1367786_at	Psmb8	proteasome (prosome, macropain) subunit, beta type 8 (large multifunctional peptidase 7)
331	1371015_at	Mx1	myxovirus (influenza virus) resistance 1
332	1376675_at	Cd300a	CD300A molecule
333	1374735_at	Arhgap4	Rho GTPase activating protein 4
334	1369099_at	Slc30a1	solute carrier family 30 (zinc transporter), member 1
335	1372112_at	Trim5	tripartite motif-containing 5
336	1370113_at	Birc3	baculoviral IAP repeat-containing 3
337	1373136_at	Zufsp	zinc finger with UFM1-specific peptidase domain
338	1376784_at	Fnbp1	formin binding protein 1
339	1387770_at	Ifi27	interferon, alpha-inducible protein 27
340	1374331_at	Rqcd1	rcd1 (required for cell differentiation) homolog 1 (S. pombe)
341	1387969_at	Cxcl10	chemokine (C-X-C motif) ligand 10
342	1371311_at	Sdhc	succinate dehydrogenase complex, subunit C, integral membrane protein
343	1387786_at	Mtpn	myotrophin
344	1369248_a_at	Xiap	X-linked inhibitor of apoptosis
345	1372493_at	Ccdc23	coiled-coil domain containing 23
346	1398362_at	Notch2	Notch homolog 2 (Drosophila)
347	1368455_at	Nkg7	natural killer cell group 7 sequence
348	1390152_at	Tmed7	transmembrane emp24 protein transport domain containing 7
349	1387353_at	Akt2	v-akt murine thymoma viral oncogene homolog 2
350	1376327_at	Tnfrsf14	tumor necrosis factor receptor superfamily, member 14 (herpesvirus entry mediator)
351	1368984_at	2002-09-01	septin 2
352	1388196_at	Nckap1	NCK-associated protein 1
353	1387005_at	Ctss	cathepsin S
354	1376454_at	Nek9	NIMA (never in mitosis gene a)- related kinase 9
355	1394079_at	Tbl1xr1	transducin (beta)-like 1 X-linked receptor 1
356	1387512_at	Zfp238	zinc finger protein 238
357	1372254_at	Serping1	serine (or cysteine) peptidase inhibitor, clade G, member 1
358	1375323_a_at	Bat3	HLA-B-associated transcript 3
359	1373358_at	Usp8	ubiquitin specific peptidase 8
360	1368558_s_at	Aif1	allograft inflammatory factor 1
361	1369177_at	Pi4k2a	phosphatidylinositol 4-kinase type 2 alpha
362	1372455_at	Tspan12	tetraspanin 12
363	1373757_at	Trafd1	TRAF type zinc finger domain containing 1
364	1374964_at	Dpp8	dipeptidylpeptidase 8
365	1376059_at	LOC100362458	rCG23949-like
366	1369559_a_at	Cd47	Cd47 molecule
367	1389105_at	Dag1	dystroglycan 1 (dystrophin-associated glycoprotein 1)
368	1376151_a_at	LOC100362733	rCG32755-like
369	1372825_at	Fnbp1	formin binding protein 1
370	1379604_at	--	--
371	1370693_a_at	Cnp	2',3'-cyclic nucleotide 3' phosphodiesterase
372	1369352_at	Hipk3	homeodomain interacting protein kinase 3
373	1393251_at	Arl10	ADP-ribosylation factor-like 10
374	1394340_at	Inpp1	inositol polyphosphate-1-phosphatase
375	1387287_a_at	--	--
376	1376845_at	Ifi27l2b	interferon, alpha-inducible protein 27 like 2B
377	1386896_at	Khdrbs1	KH domain containing, RNA binding, signal transduction associated 1
378	1389237_at	Zc3hc1	zinc finger, C3HC-type containing 1
379	1377185_at	Tmem229b	transmembrane protein 229B
380	1383564_at	Irf7	interferon regulatory factor 7
381	1368835_at	--	--
382	1370161_at	Ccdc80	coiled-coil domain containing 80
383	1376001_at	Polr1e	polymerase (RNA) I polypeptide E
384	1389034_at	Usp18	ubiquitin specific peptidase 18
385	1376943_at	--	--
386	1372404_at	Rac2	ras-related C3 botulinum toxin substrate 2 (rho family, small GTP binding protein Rac2)
387	1369877_at	Cd8a	CD8a molecule
388	1375973_at	Arih1	ariadne ubiquitin-conjugating enzyme E2 binding protein homolog 1 (Drosophila)
389	1389970_at	Ergic2	ERGIC and golgi 2
390	1373552_at	Las1l	LAS1-like (S. cerevisiae)
391	1368030_at	Gnai3	guanine nucleotide binding protein (G protein), alpha inhibiting 3
392	1387131_at	Serpini1	serine (or cysteine) peptidase inhibitor, clade I, member 1
393	1388740_at	--	--
394	1391510_at	Ebag9	estrogen receptor binding site associated, antigen, 9
395	1388071_x_at	RT1-EC2	RT1 class Ib, locus EC2
396	1377116_at	Rnasel	ribonuclease L (2',5'-oligoisoadenylate synthetase-dependent)
397	1390312_at	--	--
398	1388488_at	Lsm3	LSM3 homolog, U6 small nuclear RNA associated (S. cerevisiae)
399	1371949_at	Bzw1	basic leucine zipper and W2 domains 1
400	1388164_at	RT1-S3	RT1 class Ib, locus S3
401	1387283_at	Mx2	myxovirus (influenza virus) resistance 2
402	1387027_a_at	Lgals9	lectin, galactoside-binding, soluble, 9
403	1387392_at	Mllt4	myeloid/lymphoid or mixed-lineage leukemia (trithorax homolog, Drosophila); translocated to, 4
404	1370483_at	--	--
405	1373932_at	--	--
406	1399160_a_at	Ube2d3	ubiquitin-conjugating enzyme E2D 3 (UBC4/5 homolog, yeast)
Cluster 6
	Probeset_ID	Gene Symbol	Description
1	1376792_at	Fam176a	family with sequence similarity 176, member A
2	1390383_at	Adfp	adipose differentiation related protein
3	1372029_at	M6prbp1	mannose-6-phosphate receptor binding protein 1
4	1373715_at	LOC304396	similar to hypothetical protein DKFZp434K1815
5	1398994_at	Tpst2	tyrosylprotein sulfotransferase 2
6	1390850_at	Adfp	adipose differentiation related protein
7	1368085_at	Gchfr	GTP cyclohydrolase I feedback regulator
8	1369970_at	Vamp8	vesicle-associated membrane protein 8
9	1370244_at	Ctsl1	cathepsin L1
10	1368124_at	Dusp5	dual specificity phosphatase 5
11	1387365_at	Nr1h3	nuclear receptor subfamily 1, group H, member 3
12	1377103_at	--	--
13	1377385_at	Arhgap27	Rho GTPase activating protein 27
14	1376569_at	Klf2	Kruppel-like factor 2 (lung)
15	1367777_at	Decr1	2,4-dienoyl CoA reductase 1, mitochondrial
16	1370916_at	Tec	tec protein tyrosine kinase
17	1373915_at	Dmpk	dystrophia myotonica-protein kinase
18	1388395_at	G0s2	G0/G1switch 2
19	1370928_at	Litaf	lipopolysaccharide-induced TNF factor
20	1370245_at	Ctsl1	cathepsin L1
21	1388486_at	Dpp8	dipeptidylpeptidase 8
22	1389355_at	Ier5	immediate early response 5
23	1367938_at	Ugdh	UDP-glucose dehydrogenase
Cluster 7
	Probeset_ID	Gene Symbol	Description
1	1398347_at	Axl	Axl receptor tyrosine kinase
2	1380293_at	LOC361346	similar to chromosome 18 open reading frame 54
3	1391589_at	--	--
4	1370075_at	Dhfr	dihydrofolate reductase
5	1374640_at	Them4	thioesterase superfamily member 4
6	1372038_at	Mknk2	MAP kinase-interacting serine/threonine kinase 2
7	1373895_at	--	--
8	1389636_at	Camta1	similar to KIAA0833 protein
9	1370176_at	Trak2	trafficking protein, kinesin binding 2
10	1376096_a_at	--	--
11	1373887_at	--	--
12	1374960_at	RGD1564887	similar to 9130011E15Rik protein
13	1368223_at	Adamts1	ADAM metallopeptidase with thrombospondin type 1 motif, 1
14	1368304_at	Fmo3	flavin containing monooxygenase 3
15	1368567_at	Ndufv3	NADH dehydrogenase (ubiquinone) flavoprotein 3
16	1387789_at	Erg	v-ets erythroblastosis virus E26 oncogene homolog (avian)
17	1377060_at	Mccc2	methylcrotonoyl-Coenzyme A carboxylase 2 (beta)
18	1371776_at	--	--
19	1369667_at	Vps52	vacuolar protein sorting 52 homolog (S. cerevisiae)
20	1370663_at	Wee1	wee 1 homolog (S. pombe)
21	1370159_at	Smarcd2	SWI/SNF related, matrix associated, actin dependent regulator of chromatin, subfamily d, member 2
22	1398442_at	LOC690422	hypothetical protein LOC690422
23	1368080_at	Rgc32	response gene to complement 32
24	1370991_at	Cml3	camello-like 3
25	1379740_at	LOC361346	similar to chromosome 18 open reading frame 54
26	1388406_at	Nat15	N-acetyltransferase 15 (GCN5-related, putative)
27	1389229_at	Acpl2	acid phosphatase-like 2
28	1377063_at	--	--
29	1372752_at	Tspan4	tetraspanin 4
30	1373866_at	Coq10b	coenzyme Q10 homolog B (S. cerevisiae)
31	1372923_at	Pex11b	peroxisomal biogenesis factor 11 beta
32	1368303_at	Per2	period homolog 2 (Drosophila)
33	1389972_at	Rgc32	response gene to complement 32
34	1375549_at	--	--
35	1387144_at	Itga1	integrin, alpha 1
36	1387357_at	Tmlhe	trimethyllysine hydroxylase, epsilon
37	1377430_at	--	--
38	1372590_at	C1qtnf1	C1q and tumor necrosis factor related protein 1
39	1392720_at	Cyp4f17	cytochrome P450, family 4, subfamily f, polypeptide 17
40	1388694_at	--	--
41	1374429_at	--	--
42	1387376_at	Aox1	aldehyde oxidase 1
43	1394386_s_at	Vps52	vacuolar protein sorting 52 homolog (S. cerevisiae)
44	1374855_at	Per1	period homolog 1 (Drosophila)
45	1374369_at	Raph1	Ras association (RalGDS/AF-6) and pleckstrin homology domains 1
46	1369726_at	Tapbp	TAP binding protein
47	1370209_at	Klf9	Kruppel-like factor 9
48	1373554_at	--	--
49	1372295_at	Narf	nuclear prelamin A recognition factor
50	1372548_at	Cry2	cryptochrome 2 (photolyase-like)
51	1387703_a_at	Usp2	ubiquitin specific peptidase 2
52	1373282_at	Slc25a33	solute carrier family 25, member 33
53	1390562_s_at	--	--
54	1375815_at	--	--
55	1390466_at	--	--
56	1370290_at	Tubb5	tubulin, beta 5
57	1369200_at	Nt5e	5' nucleotidase, ecto
58	1388630_at	--	--
59	1373810_at	Pla2g12a	phospholipase A2, group XIIA
60	1380431_at	RGD1308772	similar to KIAA0564 protein
61	1374173_at	--	--
62	1374709_at	--	--
63	1374087_at	Slc48a1	solute carrier family 48 (heme transporter), member 1
64	1367771_at	Tsc22d3	TSC22 domain family, member 3
65	1370062_at	Higd1a	HIG1 hypoxia inducible domain family, member 1A
66	1374105_at	Higd1a	HIG1 hypoxia inducible domain family, member 1A
Cluster 8
	Probeset_ID	Gene Symbol	Description
1	1399098_at	Glo1	glyoxalase 1
2	1370739_x_at	Trdn	triadin
3	1371263_a_at	Camk2d	calcium/calmodulin-dependent protein kinase II delta
4	1372713_at	Setd3	SET domain containing 3
5	1376259_at	Prkcq	protein kinase C, theta
6	1387946_at	Lgals3bp	lectin, galactoside-binding, soluble, 3 binding protein
7	1387962_at	Zfp180	zinc finger protein 180
8	1387370_at	Tmod1	tropomodulin 1
9	1371123_x_at	RT1-S3	RT1 class Ib, locus S3
10	1371674_at	Klhdc3	kelch domain containing 3
11	1374913_at	Setd3	SET domain containing 3
12	1388916_at	--	--
13	1385548_at	Ube2d1	ubiquitin-conjugating enzyme E2D 1, UBC4/5 homolog (yeast)
14	1388513_at	Fam125b	family with sequence similarity 125, member B
15	1388213_a_at	RT1-S3	RT1 class Ib, locus S3
16	1371359_at	Mlf2	myeloid leukemia factor 2
17	1398843_at	Vapa	VAMP (vesicle-associated membrane protein)-associated protein A
18	1374462_at	Kifap3	kinesin-associated protein 3
19	1375882_at	Ppp3cb	protein phosphatase 3, catalytic subunit, beta isoform
20	1387772_at	Calm1	calmodulin 1
21	1374201_at	LOC100366224	alanyl-tRNA synthetase domain containing 1-like
22	1399043_at	Capza2	capping protein (actin filament) muscle Z-line, alpha 2
23	1388475_at	--	--
24	1373423_at	Vps36	vacuolar protein sorting 36 homolog (S. cerevisiae)
25	1398990_at	--	--
26	1374262_at	--	--
27	1369649_at	Cacna2d1	calcium channel, voltage-dependent, alpha2/delta subunit 1
28	1374627_at	--	--
29	1367764_at	Ccng1	cyclin G1
30	1390512_at	--	--
31	1391007_s_at	Kcnj11	potassium inwardly rectifying channel, subfamily J, member 11
32	1372037_at	Pdlim7	PDZ and LIM domain 7
33	1398942_at	LOC100125365	hypothetical protein LOC100125365
34	1388881_at	Pgp	phosphoglycolate phosphatase
35	1388866_at	Sspn	sarcospan
36	1388421_at	--	--
37	1388662_at	--	--
38	1374110_at	Man2a2	mannosidase 2, alpha 2
39	1369357_at	Phka1	phosphorylase kinase, alpha 1
40	1370960_at	Igfbp5	insulin-like growth factor binding protein 5
41	1372296_at	Sh3bgr	SH3 domain binding glutamic acid-rich protein
42	1373915_at	Dmpk	dystrophia myotonica-protein kinase
43	1376112_a_at	Nutf2	nuclear transport factor 2
44	1372240_at	Sgca	sarcoglycan, alpha (dystrophin-associated glycoprotein)
45	1376774_at	Exoc4	exocyst complex component 4
46	1374031_at	Parp6	poly (ADP-ribose) polymerase family, member 6
47	1371966_at	Pcmt1	protein-L-isoaspartate (D-aspartate) O-methyltransferase 1
48	1374964_at	Dpp8	dipeptidylpeptidase 8
49	1388486_at	Dpp8	dipeptidylpeptidase 8
50	1383564_at	Irf7	interferon regulatory factor 7
51	1372092_at	Trak2	trafficking protein, kinesin binding 2
52	1386961_at	Pfkm	phosphofructokinase, muscle
53	1398918_at	Zfand3	zinc finger, AN1-type domain 3
54	1376495_at	--	--
