# Supplementary material for: Multi-tissue Analysis of Co-expression Networks by Higher-Order Generalized Singular Value Decomposition Identifies Functionally Coherent Transcriptional Modules
Source: PLoS Genet. 2014 Jan 2;10(1):e1004006. doi: 10.1371/journal.pgen.1004006 (PMC3879165; doi:10.1371/journal.pgen.1004006)
Supplement: Table S4 — Co-expression clusters identified by C3D in human fetal neocortex. (XLSX) [file pgen.1004006.s008.xlsx]

## Sheet: Human clusters genes
Supporting Information Table S4
Cluster 1
	ENSEMBL Gene ID	Gene Symbol	Description	Differential Expression
1	ENSG00000145781	COMMD10	COMM domain containing 10	down-regulated in CP
2	ENSG00000145375	SPATA5	spermatogenesis associated 5	--
3	ENSG00000139154	AEBP2	AE binding protein 2	--
4	ENSG00000123342	MMP19	matrix metallopeptidase 19	down-regulated in CP
5	ENSG00000113732	ATP6V0E1	ATPase, H+ transporting, lysosomal 9kDa, V0 subunit e1	down-regulated in CP
6	ENSG00000186193	SAPCD2	suppressor APC domain containing 2	down-regulated in CP
7	ENSG00000165533	TTC8	tetratricopeptide repeat domain 8	down-regulated in CP
8	ENSG00000213089	RP1-44A20.4	--	down-regulated in CP
9	ENSG00000139289	PHLDA1	pleckstrin homology-like domain, family A, member 1	down-regulated in CP
10	ENSG00000168461	RAB31	RAB31, member RAS oncogene family	down-regulated in CP
11	ENSG00000163705	C3ORF24	chromosome 3 open reading frame 24	--
12	ENSG00000092531	SNAP23	synaptosomal-associated protein, 23kDa	--
13	ENSG00000223886	RP11-251G23.2	--	down-regulated in CP
14	ENSG00000166348	USP54	ubiquitin specific peptidase 54	--
15	ENSG00000232656	IDI2-AS1	IDI2 antisense RNA 1	--
16	ENSG00000238193	RP11-555H23.1	--	down-regulated in CP
17	ENSG00000102158	MAGT1	magnesium transporter 1	--
18	ENSG00000104870	FCGRT	Fc fragment of IgG, receptor, transporter, alpha	down-regulated in CP
19	ENSG00000079819	EPB41L2	erythrocyte membrane protein band 4.1-like 2	down-regulated in CP
20	ENSG00000179818	PCBP1-AS1	PCBP1 antisense RNA 1	--
21	ENSG00000066651	TRMT11	tRNA methyltransferase 11 homolog (S. cerevisiae)	--
22	ENSG00000237008	AL591704.5	--	down-regulated in CP
23	ENSG00000171940	ZNF217	zinc finger protein 217	down-regulated in CP
24	ENSG00000170011	MYRIP	myosin VIIA and Rab interacting protein	--
25	ENSG00000162433	AK4	adenylate kinase 4	down-regulated in CP
26	ENSG00000125848	FLRT3	fibronectin leucine rich transmembrane protein 3	down-regulated in CP
27	ENSG00000220548	VIMP1	vimentin pseudogene 1	up-regulated in VZ
28	ENSG00000154553	PDLIM3	PDZ and LIM domain 3	--
29	ENSG00000110696	C11ORF58	chromosome 11 open reading frame 58	--
30	ENSG00000204262	COL5A2	collagen, type V, alpha 2	up-regulated in VZ
31	ENSG00000183454	GRIN2A	glutamate receptor, ionotropic, N-methyl D-aspartate 2A	--
32	ENSG00000144040	SFXN5	sideroflexin 5	--
33	ENSG00000103274	NUBP1	nucleotide binding protein 1	down-regulated in CP
34	ENSG00000136986	DERL1	derlin 1	--
35	ENSG00000158710	TAGLN2	transgelin 2	--
36	ENSG00000186951	PPARA	peroxisome proliferator-activated receptor alpha	up-regulated in VZ
37	ENSG00000181826	RELL1	RELT-like 1	--
38	ENSG00000076641	PAG1	phosphoprotein associated with glycosphingolipid microdomains 1	down-regulated in CP
39	ENSG00000163617	KIAA1407	KIAA1407	--
40	ENSG00000174720	LARP7	La ribonucleoprotein domain family, member 7	--
41	ENSG00000188313	PLSCR1	phospholipid scramblase 1	down-regulated in CP
42	ENSG00000138172	CALHM2	calcium homeostasis modulator 2	down-regulated in CP
43	ENSG00000166912	MTMR10	myotubularin related protein 10	down-regulated in CP
44	ENSG00000198901	PRC1	protein regulator of cytokinesis 1	--
45	ENSG00000175854	SWI5	SWI5 recombination repair homolog (yeast)	down-regulated in CP
46	ENSG00000173588	CCDC41	coiled-coil domain containing 41	up-regulated in VZ
47	ENSG00000172638	EFEMP2	EGF containing fibulin-like extracellular matrix protein 2	down-regulated in CP
48	ENSG00000160055	TMEM234	transmembrane protein 234	up-regulated in VZ
49	ENSG00000075420	FNDC3B	fibronectin type III domain containing 3B	up-regulated in VZ
50	ENSG00000151849	CENPJ	centromere protein J	down-regulated in CP
51	ENSG00000128487	SPECC1	sperm antigen with calponin homology and coiled-coil domains 1	down-regulated in CP
52	ENSG00000125772	GPCPD1	glycerophosphocholine phosphodiesterase GDE1 homolog (S. cerevisiae)	down-regulated in CP
53	ENSG00000025434	NR1H3	nuclear receptor subfamily 1, group H, member 3	down-regulated in CP
54	ENSG00000120318	ARAP3	ArfGAP with RhoGAP domain, ankyrin repeat and PH domain 3	down-regulated in CP
55	ENSG00000166086	JAM3	junctional adhesion molecule 3	up-regulated in VZ
56	ENSG00000245864	CTC-467M3.1	--	--
57	ENSG00000165730	STOX1	storkhead box 1	--
58	ENSG00000177045	SIX5	SIX homeobox 5	--
59	ENSG00000174021	GNG5	guanine nucleotide binding protein (G protein), gamma 5	down-regulated in CP
60	ENSG00000152147	GEMIN6	gem (nuclear organelle) associated protein 6	--
61	ENSG00000176018	LYSMD3	LysM, putative peptidoglycan-binding, domain containing 3	--
62	ENSG00000144893	MED12L	mediator complex subunit 12-like	--
63	ENSG00000137310	TCF19	transcription factor 19	down-regulated in CP
64	ENSG00000248121	AC005562.2	--	--
65	ENSG00000170946	DNAJC24	DnaJ (Hsp40) homolog, subfamily C, member 24	--
66	ENSG00000188643	S100A16	S100 calcium binding protein A16	down-regulated in CP
67	ENSG00000175928	LRRN1	leucine rich repeat neuronal 1	down-regulated in CP
68	ENSG00000113658	SMAD5	SMAD family member 5	down-regulated in CP
69	ENSG00000170779	CDCA4	cell division cycle associated 4	down-regulated in CP
70	ENSG00000242866	STRC	stereocilin	--
71	ENSG00000152422	XRCC4	X-ray repair complementing defective repair in Chinese hamster cells 4	down-regulated in CP
72	ENSG00000241836	AC073321.5	--	--
73	ENSG00000164694	FNDC1	fibronectin type III domain containing 1	up-regulated in VZ
74	ENSG00000129219	PLD2	phospholipase D2	down-regulated in CP
75	ENSG00000131941	RHPN2	rhophilin, Rho GTPase binding protein 2	down-regulated in CP
76	ENSG00000198576	ARC	activity-regulated cytoskeleton-associated protein	down-regulated in CP
77	ENSG00000228118	LOC124685	--	down-regulated in CP
78	ENSG00000173894	CBX2	chromobox homolog 2	down-regulated in CP
79	ENSG00000006756	ARSD	arylsulfatase D	down-regulated in CP
80	ENSG00000204410	MSH5	mutS homolog 5 (E. coli)	down-regulated in CP
81	ENSG00000198887	SMC5	structural maintenance of chromosomes 5	up-regulated in VZ
82	ENSG00000101057	MYBL2	v-myb myeloblastosis viral oncogene homolog (avian)-like 2	down-regulated in CP
83	ENSG00000249823	RP11-311D14.2	--	--
84	ENSG00000185475	TMEM179B	transmembrane protein 179B	down-regulated in CP
85	ENSG00000172380	GNG12	guanine nucleotide binding protein (G protein), gamma 12	--
86	ENSG00000224877	C17ORF89	chromosome 17 open reading frame 89	down-regulated in CP
87	ENSG00000165072	MAMDC2	MAM domain containing 2	up-regulated in VZ
88	ENSG00000137076	TLN1	talin 1	down-regulated in CP
89	ENSG00000134333	LDHA	lactate dehydrogenase A	up-regulated in VZ
90	ENSG00000153944	MSI2	musashi homolog 2 (Drosophila)	down-regulated in CP
91	ENSG00000204303	--	--	--
92	ENSG00000157483	MYO1E	myosin IE	up-regulated in VZ
93	ENSG00000071967	CYBRD1	cytochrome b reductase 1	--
94	ENSG00000184313	HEATR8	HEAT repeat containing 8	--
95	ENSG00000085491	SLC25A24	solute carrier family 25 (mitochondrial carrier; phosphate carrier), member 24	down-regulated in CP
96	ENSG00000130413	STK33	serine/threonine kinase 33	--
97	ENSG00000248102	RP11-79P5.3-001	--	down-regulated in CP
98	ENSG00000255437	RP11-510I21.1	--	--
99	ENSG00000133639	BTG1	B-cell translocation gene 1, anti-proliferative	down-regulated in CP
100	ENSG00000232607	--	--	--
101	ENSG00000188474	AC022415.1	Zinc finger protein 788	down-regulated in CP
102	ENSG00000183856	IQGAP3	IQ motif containing GTPase activating protein 3	--
103	ENSG00000131435	PDLIM4	PDZ and LIM domain 4	down-regulated in CP
104	ENSG00000149050	ZNF214	zinc finger protein 214	--
105	ENSG00000140365	COMMD4	COMM domain containing 4	down-regulated in CP
106	ENSG00000048707	VPS13D	vacuolar protein sorting 13 homolog D (S. cerevisiae)	up-regulated in VZ
107	ENSG00000248421	RP11-325D5.3	--	down-regulated in CP
108	ENSG00000115935	WIPF1	WAS/WASL interacting protein family, member 1	--
109	ENSG00000145147	SLIT2	slit homolog 2 (Drosophila)	up-regulated in VZ
110	ENSG00000165113	GKAP1	G kinase anchoring protein 1	--
111	ENSG00000131732	ZCCHC9	zinc finger, CCHC domain containing 9	down-regulated in CP
112	ENSG00000135476	ESPL1	extra spindle pole bodies homolog 1 (S. cerevisiae)	--
113	ENSG00000124444	ZNF576	zinc finger protein 576	down-regulated in CP
114	ENSG00000080819	CPOX	coproporphyrinogen oxidase	--
115	ENSG00000238084	RP3-469D22.1	--	--
116	ENSG00000185043	CIB1	calcium and integrin binding 1 (calmyrin)	--
117	ENSG00000254908	--	--	--
118	ENSG00000164941	INTS8	integrator complex subunit 8	down-regulated in CP
119	ENSG00000163584	RPL22L1	ribosomal protein L22-like 1	--
120	ENSG00000106571	GLI3	GLI family zinc finger 3	--
121	ENSG00000120306	CYSTM1	cysteine-rich transmembrane module containing 1	--
122	ENSG00000138180	CEP55	centrosomal protein 55kDa	down-regulated in CP
123	ENSG00000102595	UGGT2	UDP-glucose glycoprotein glucosyltransferase 2	--
124	ENSG00000235363	SNRPGP10	small nuclear ribonucleoprotein polypeptide G pseudogene 10	down-regulated in CP
125	ENSG00000145864	GABRB2	gamma-aminobutyric acid (GABA) A receptor, beta 2	--
126	ENSG00000214021	TTLL3	tubulin tyrosine ligase-like family, member 3	--
127	ENSG00000136492	BRIP1	BRCA1 interacting protein C-terminal helicase 1	down-regulated in CP
128	ENSG00000214837	RP11-261C10.3	--	--
129	ENSG00000245184	--	--	--
130	ENSG00000105355	PLIN3	perilipin 3	--
131	ENSG00000205336	GPR56	G protein-coupled receptor 56	down-regulated in CP
132	ENSG00000119139	TJP2	tight junction protein 2	down-regulated in CP
133	ENSG00000170854	MINA	MYC induced nuclear antigen	up-regulated in VZ
134	ENSG00000038002	AGA	aspartylglucosaminidase	down-regulated in CP
135	ENSG00000160410	SHKBP1	SH3KBP1 binding protein 1	down-regulated in CP
136	ENSG00000248710	RP11-432B6.3	Uncharacterized protein	--
137	ENSG00000010626	LRRC23	leucine rich repeat containing 23	down-regulated in CP
138	ENSG00000112559	MDFI	MyoD family inhibitor	down-regulated in CP
139	ENSG00000138778	CENPE	centromere protein E, 312kDa	down-regulated in CP
140	ENSG00000213999	MEF2B	myocyte enhancer factor 2B	up-regulated in VZ
141	ENSG00000175198	PCCA	propionyl CoA carboxylase, alpha polypeptide	--
142	ENSG00000171320	ESCO2	establishment of cohesion 1 homolog 2 (S. cerevisiae)	down-regulated in CP
143	ENSG00000014914	MTMR11	myotubularin related protein 11	--
144	ENSG00000136193	SCRN1	secernin 1	--
145	ENSG00000154640	BTG3	BTG family, member 3	down-regulated in CP
146	ENSG00000124279	FASTKD3	FAST kinase domains 3	--
147	ENSG00000100931	--	--	--
148	ENSG00000120278	PLEKHG1	pleckstrin homology domain containing, family G (with RhoGef domain) member 1	up-regulated in VZ
149	ENSG00000004838	ZMYND10	zinc finger, MYND-type containing 10	up-regulated in VZ
150	ENSG00000179362	HMGN2P46	high mobility group nucleosomal binding domain 2 pseudogene 46	down-regulated in CP
151	ENSG00000175697	GPR156	G protein-coupled receptor 156	--
152	ENSG00000134595	SOX3	SRY (sex determining region Y)-box 3	--
153	ENSG00000132716	DCAF8	DDB1 and CUL4 associated factor 8	down-regulated in CP
154	ENSG00000240356	AL078621.11	--	--
155	ENSG00000204520	MICA	MHC class I polypeptide-related sequence A	up-regulated in VZ
156	ENSG00000248590	GLDCP	--	down-regulated in CP
157	ENSG00000117266	CDK18	cyclin-dependent kinase 18	down-regulated in CP
158	ENSG00000165804	ZNF219	zinc finger protein 219	down-regulated in CP
159	ENSG00000069493	CLEC2D	C-type lectin domain family 2, member D	up-regulated in VZ
160	ENSG00000182050	MGAT4C	mannosyl (alpha-1,3-)-glycoprotein beta-1,4-N-acetylglucosaminyltransferase, isozyme C (putative)	up-regulated in VZ
161	ENSG00000116830	TTF2	transcription termination factor, RNA polymerase II	--
162	ENSG00000154920	EME1	essential meiotic endonuclease 1 homolog 1 (S. pombe)	down-regulated in CP
163	ENSG00000066322	ELOVL1	ELOVL fatty acid elongase 1	down-regulated in CP
164	ENSG00000122483	CCDC18	coiled-coil domain containing 18	--
165	ENSG00000251641	--	--	--
166	ENSG00000249209	AP000304.12	--	--
167	ENSG00000133101	CCNA1	cyclin A1	up-regulated in VZ
168	ENSG00000089336	--	--	--
169	ENSG00000186635	ARAP1	ArfGAP with RhoGAP domain, ankyrin repeat and PH domain 1	--
170	ENSG00000189184	PCDH18	protocadherin 18	--
171	ENSG00000253815	--	--	--
172	ENSG00000173207	CKS1B	CDC28 protein kinase regulatory subunit 1B	down-regulated in CP
173	ENSG00000121060	TRIM25	tripartite motif containing 25	down-regulated in CP
174	ENSG00000007968	E2F2	E2F transcription factor 2	down-regulated in CP
175	ENSG00000175567	UCP2	uncoupling protein 2 (mitochondrial, proton carrier)	down-regulated in CP
176	ENSG00000121211	MND1	meiotic nuclear divisions 1 homolog (S. cerevisiae)	down-regulated in CP
177	ENSG00000151322	NPAS3	neuronal PAS domain protein 3	--
178	ENSG00000001036	FUCA2	fucosidase, alpha-L- 2, plasma	down-regulated in CP
179	ENSG00000205273	--	--	--
180	ENSG00000083123	BCKDHB	branched chain keto acid dehydrogenase E1, beta polypeptide	up-regulated in VZ
181	ENSG00000175054	ATR	ataxia telangiectasia and Rad3 related	--
182	ENSG00000253102	RP1-117B12.4	--	--
183	ENSG00000146263	MMS22L	MMS22-like, DNA repair protein	down-regulated in CP
184	ENSG00000152284	TCF7L1	transcription factor 7-like 1 (T-cell specific, HMG-box)	down-regulated in CP
185	ENSG00000178162	AC140481.1	--	down-regulated in CP
186	ENSG00000134250	NOTCH2	notch 2	--
187	ENSG00000169756	LIMS1	LIM and senescent cell antigen-like domains 1	down-regulated in CP
188	ENSG00000182319	PRAGMIN	Tyrosine-protein kinase SgK223	down-regulated in CP
189	ENSG00000141519	CCDC40	coiled-coil domain containing 40	up-regulated in VZ
190	ENSG00000243056	EIF4EBP3	eukaryotic translation initiation factor 4E binding protein 3	--
191	ENSG00000244731	C4A	complement component 4A (Rodgers blood group)	--
192	ENSG00000198856	OSTC	oligosaccharyltransferase complex subunit	down-regulated in CP
193	ENSG00000121966	CXCR4	chemokine (C-X-C motif) receptor 4	down-regulated in CP
194	ENSG00000152133	CCDC75	coiled-coil domain containing 75	--
195	ENSG00000179051	RCC2	regulator of chromosome condensation 2	down-regulated in CP
196	ENSG00000226466	RP11-102H24.1	--	down-regulated in CP
197	ENSG00000138795	LEF1	lymphoid enhancer-binding factor 1	down-regulated in CP
198	ENSG00000198270	TMEM116	transmembrane protein 116	down-regulated in CP
199	ENSG00000249541	RP11-692C23.1	--	--
200	ENSG00000167693	NXN	nucleoredoxin	down-regulated in CP
201	ENSG00000118971	CCND2	cyclin D2	down-regulated in CP
202	ENSG00000224003	CTA-407F11.6	--	down-regulated in CP
203	ENSG00000178537	SLC25A20	solute carrier family 25 (carnitine/acylcarnitine translocase), member 20	--
204	ENSG00000221829	FANCG	Fanconi anemia, complementation group G	down-regulated in CP
205	ENSG00000144560	VGLL4	vestigial like 4 (Drosophila)	down-regulated in CP
206	ENSG00000169679	BUB1	budding uninhibited by benzimidazoles 1 homolog (yeast)	--
207	ENSG00000181704	YIPF6	Yip1 domain family, member 6	down-regulated in CP
208	ENSG00000203817	FAM72C	family with sequence similarity 72, member C	down-regulated in CP
209	ENSG00000149503	INCENP	inner centromere protein antigens 135/155kDa	down-regulated in CP
210	ENSG00000183621	ZNF438	zinc finger protein 438	--
211	ENSG00000166432	ZMAT1	zinc finger, matrin-type 1	down-regulated in CP
212	ENSG00000064692	SNCAIP	synuclein, alpha interacting protein	down-regulated in CP
213	ENSG00000239791	AC002310.7	--	--
214	ENSG00000144554	FANCD2	Fanconi anemia, complementation group D2	down-regulated in CP
215	ENSG00000172469	MANEA	mannosidase, endo-alpha	down-regulated in CP
216	ENSG00000204347	BTBD17	BTB (POZ) domain containing 17	down-regulated in CP
217	ENSG00000135124	P2RX4	purinergic receptor P2X, ligand-gated ion channel, 4	down-regulated in CP
218	ENSG00000142173	COL6A2	collagen, type VI, alpha 2	down-regulated in CP
219	ENSG00000100228	RAB36	RAB36, member RAS oncogene family	up-regulated in VZ
220	ENSG00000182500	ORAI1	ORAI calcium release-activated calcium modulator 1	down-regulated in CP
221	ENSG00000119929	CUTC	cutC copper transporter homolog (E. coli)	down-regulated in CP
222	ENSG00000134802	SLC43A3	solute carrier family 43, member 3	down-regulated in CP
223	ENSG00000187630	DHRS4L2	dehydrogenase/reductase (SDR family) member 4 like 2	down-regulated in CP
224	ENSG00000232151	RP11-277L2.2	--	--
225	ENSG00000231632	RP11-82L18.4	--	--
226	ENSG00000114790	ARHGEF26	Rho guanine nucleotide exchange factor (GEF) 26	down-regulated in CP
227	ENSG00000205084	TMEM231	transmembrane protein 231	up-regulated in VZ
228	ENSG00000125775	SDCBP2	syndecan binding protein (syntenin) 2	--
229	ENSG00000105829	BET1	blocked early in transport 1 homolog (S. cerevisiae)	--
230	ENSG00000214401	KANSL1-AS1	KANSL1 antisense RNA 1	--
231	ENSG00000185127	C6ORF120	chromosome 6 open reading frame 120	up-regulated in VZ
232	ENSG00000168615	ADAM9	ADAM metallopeptidase domain 9	--
233	ENSG00000125266	EFNB2	ephrin-B2	--
234	ENSG00000125285	SOX21	SRY (sex determining region Y)-box 21	--
235	ENSG00000075142	SRI	sorcin	down-regulated in CP
236	ENSG00000126878	AIF1L	allograft inflammatory factor 1-like	--
237	ENSG00000176715	ACSF3	acyl-CoA synthetase family member 3	--
238	ENSG00000236498	AC107081.5	--	--
239	ENSG00000185022	MAFF	v-maf musculoaponeurotic fibrosarcoma oncogene homolog F (avian)	--
240	ENSG00000113810	SMC4	structural maintenance of chromosomes 4	--
241	ENSG00000228732	AP001092.5	--	--
242	ENSG00000120539	MASTL	microtubule associated serine/threonine kinase-like	down-regulated in CP
243	ENSG00000107672	NSMCE4A	non-SMC element 4 homolog A (S. cerevisiae)	down-regulated in CP
244	ENSG00000111271	ACAD10	acyl-CoA dehydrogenase family, member 10	down-regulated in CP
245	ENSG00000167920	TMEM99	transmembrane protein 99	--
246	ENSG00000138029	HADHB	hydroxyacyl-CoA dehydrogenase/3-ketoacyl-CoA thiolase/enoyl-CoA hydratase (trifunctional protein), beta subunit	down-regulated in CP
247	ENSG00000216439	DUTP5	deoxyuridine triphosphatase pseudogene 5	down-regulated in CP
248	ENSG00000136110	LECT1	leukocyte cell derived chemotaxin 1	--
249	ENSG00000116157	GPX7	glutathione peroxidase 7	--
250	ENSG00000197177	GPR123	G protein-coupled receptor 123	down-regulated in CP
251	ENSG00000166130	IKBIP	IKBKB interacting protein	down-regulated in CP
252	ENSG00000225721	RP11-269F19.2	--	--
253	ENSG00000248797	--	--	--
254	ENSG00000245156	RP11-867G23.3	--	--
255	ENSG00000235847	LDHAP7	lactate dehydrogenase A pseudogene 7	up-regulated in VZ
256	ENSG00000104325	DECR1	2,4-dienoyl CoA reductase 1, mitochondrial	down-regulated in CP
257	ENSG00000228528	AC068057.1	--	up-regulated in VZ
258	ENSG00000164879	CA3	carbonic anhydrase III, muscle specific	up-regulated in VZ
259	ENSG00000179604	CDC42EP4	CDC42 effector protein (Rho GTPase binding) 4	--
260	ENSG00000228109	MFI2-AS1	MFI2 antisense RNA 1	down-regulated in CP
261	ENSG00000151023	ENKUR	enkurin, TRPC channel interacting protein	--
262	ENSG00000144395	CCDC150	coiled-coil domain containing 150	down-regulated in CP
263	ENSG00000134107	BHLHE40	basic helix-loop-helix family, member e40	--
264	ENSG00000164306	CCDC111	coiled-coil domain containing 111	down-regulated in CP
265	ENSG00000247418	--	--	down-regulated in CP
266	ENSG00000174607	UGT8	UDP glycosyltransferase 8	down-regulated in CP
267	ENSG00000185129	PURA	purine-rich element binding protein A	--
268	ENSG00000125398	SOX9	SRY (sex determining region Y)-box 9	--
269	ENSG00000167601	AXL	AXL receptor tyrosine kinase	--
270	ENSG00000107902	LHPP	phospholysine phosphohistidine inorganic pyrophosphate phosphatase	down-regulated in CP
271	ENSG00000197429	IPP	intracisternal A particle-promoted polypeptide	--
272	ENSG00000143337	TOR1AIP1	torsin A interacting protein 1	--
273	ENSG00000105612	DNASE2	deoxyribonuclease II, lysosomal	down-regulated in CP
274	ENSG00000090054	SPTLC1	serine palmitoyltransferase, long chain base subunit 1	down-regulated in CP
275	ENSG00000076716	GPC4	glypican 4	--
276	ENSG00000212643	ZRSR1	zinc finger (CCCH type), RNA-binding motif and serine/arginine rich 1	--
277	ENSG00000141696	LEPREL4	leprecan-like 4	--
278	ENSG00000050405	LIMA1	LIM domain and actin binding 1	down-regulated in CP
279	ENSG00000154642	C21ORF91	chromosome 21 open reading frame 91	--
280	ENSG00000105486	LIG1	ligase I, DNA, ATP-dependent	down-regulated in CP
281	ENSG00000162631	NTNG1	netrin G1	down-regulated in CP
282	ENSG00000114439	BBX	bobby sox homolog (Drosophila)	down-regulated in CP
283	ENSG00000116478	HDAC1	histone deacetylase 1	down-regulated in CP
284	ENSG00000067177	PHKA1	phosphorylase kinase, alpha 1 (muscle)	down-regulated in CP
285	ENSG00000168411	RFWD3	ring finger and WD repeat domain 3	down-regulated in CP
286	ENSG00000144366	GULP1	GULP, engulfment adaptor PTB domain containing 1	--
287	ENSG00000170915	PAQR8	progestin and adipoQ receptor family member VIII	down-regulated in CP
288	ENSG00000240747	KRBOX1	KRAB box domain containing 1	down-regulated in CP
289	ENSG00000234516	AL121758.1	CDNA FLJ25552 fis, clone JTH02127; HBV preS1-transactivated protein 5	--
290	ENSG00000130669	PAK4	p21 protein (Cdc42/Rac)-activated kinase 4	down-regulated in CP
291	ENSG00000093009	CDC45	cell division cycle 45 homolog (S. cerevisiae)	down-regulated in CP
292	ENSG00000213078	RP5-933K21.2	--	--
293	ENSG00000204838	--	--	--
294	ENSG00000109586	GALNT7	UDP-N-acetyl-alpha-D-galactosamine:polypeptide N-acetylgalactosaminyltransferase 7 (GalNAc-T7)	up-regulated in VZ
295	ENSG00000188501	LCTL	lactase-like	--
296	ENSG00000147475	ERLIN2	ER lipid raft associated 2	--
297	ENSG00000106397	PLOD3	procollagen-lysine, 2-oxoglutarate 5-dioxygenase 3	down-regulated in CP
298	ENSG00000065621	GSTO2	glutathione S-transferase omega 2	up-regulated in VZ
299	ENSG00000174099	MSRB3	methionine sulfoxide reductase B3	--
300	ENSG00000148841	ITPRIP	inositol 1,4,5-trisphosphate receptor interacting protein	down-regulated in CP
301	ENSG00000151881	C5ORF28	chromosome 5 open reading frame 28	--
302	ENSG00000182481	KPNA2	karyopherin alpha 2 (RAG cohort 1, importin alpha 1)	--
303	ENSG00000166689	PLEKHA7	pleckstrin homology domain containing, family A member 7	--
304	ENSG00000167670	CHAF1A	chromatin assembly factor 1, subunit A (p150)	down-regulated in CP
305	ENSG00000138050	THUMPD2	THUMP domain containing 2	--
306	ENSG00000176974	SHMT1	serine hydroxymethyltransferase 1 (soluble)	down-regulated in CP
307	ENSG00000138448	ITGAV	integrin, alpha V	--
308	ENSG00000120885	CLU	clusterin	--
309	ENSG00000166682	TMPRSS5	transmembrane protease, serine 5	down-regulated in CP
310	ENSG00000010292	NCAPD2	non-SMC condensin I complex, subunit D2	--
311	ENSG00000076928	ARHGEF1	Rho guanine nucleotide exchange factor (GEF) 1	down-regulated in CP
312	ENSG00000165480	SKA3	spindle and kinetochore associated complex subunit 3	down-regulated in CP
313	ENSG00000118785	SPP1	secreted phosphoprotein 1	--
314	ENSG00000215440	NPEPL1	aminopeptidase-like 1	down-regulated in CP
315	ENSG00000111331	OAS3	2'-5'-oligoadenylate synthetase 3, 100kDa	--
316	ENSG00000114480	GBE1	glucan (1,4-alpha-), branching enzyme 1	down-regulated in CP
317	ENSG00000175279	APITD1	apoptosis-inducing, TAF9-like domain 1	down-regulated in CP
318	ENSG00000137965	IFI44	interferon-induced protein 44	down-regulated in CP
319	ENSG00000176208	ATAD5	ATPase family, AAA domain containing 5	--
320	ENSG00000158882	TOMM40L	translocase of outer mitochondrial membrane 40 homolog (yeast)-like	--
321	ENSG00000198719	DLL1	delta-like 1 (Drosophila)	down-regulated in CP
322	ENSG00000181938	GINS3	GINS complex subunit 3 (Psf3 homolog)	down-regulated in CP
323	ENSG00000154721	JAM2	junctional adhesion molecule 2	down-regulated in CP
324	ENSG00000236341	RP5-1103B4.3	--	--
325	ENSG00000197852	FAM212B	family with sequence similarity 212, member B	--
326	ENSG00000112667	C6ORF108	chromosome 6 open reading frame 108	--
327	ENSG00000129116	PALLD	palladin, cytoskeletal associated protein	--
328	ENSG00000123353	ORMDL2	ORM1-like 2 (S. cerevisiae)	down-regulated in CP
329	ENSG00000042286	AIFM2	apoptosis-inducing factor, mitochondrion-associated, 2	up-regulated in VZ
330	ENSG00000074219	TEAD2	TEA domain family member 2	down-regulated in CP
331	ENSG00000123473	STIL	SCL/TAL1 interrupting locus	--
332	ENSG00000230787	PSAT1P3	phosphoserine aminotransferase 1 pseudogene 3	--
333	ENSG00000185942	NKAIN3	Na+/K+ transporting ATPase interacting 3	down-regulated in CP
334	ENSG00000189319	FAM53B	family with sequence similarity 53, member B	down-regulated in CP
335	ENSG00000213774	AC010904.1	--	down-regulated in CP
336	ENSG00000117519	CNN3	calponin 3, acidic	--
337	ENSG00000215217	C5ORF49	chromosome 5 open reading frame 49	up-regulated in VZ
338	ENSG00000180011	ZADH2	zinc binding alcohol dehydrogenase domain containing 2	--
339	ENSG00000179981	TSHZ1	teashirt zinc finger homeobox 1	down-regulated in CP
340	ENSG00000168952	STXBP6	syntaxin binding protein 6 (amisyn)	down-regulated in CP
341	ENSG00000153404	PLEKHG4B	pleckstrin homology domain containing, family G (with RhoGef domain) member 4B	down-regulated in CP
342	ENSG00000177133	RP1-163G9.1	--	--
343	ENSG00000128602	SMO	smoothened, frizzled family receptor	down-regulated in CP
344	ENSG00000185532	PRKG1	protein kinase, cGMP-dependent, type I	--
345	ENSG00000162572	SCNN1D	sodium channel, non-voltage-gated 1, delta subunit	--
346	ENSG00000170624	SGCD	sarcoglycan, delta (35kDa dystrophin-associated glycoprotein)	--
347	ENSG00000197712	FAM114A1	family with sequence similarity 114, member A1	down-regulated in CP
348	ENSG00000214018	RRM2P3	ribonucleotide reductase M2 polypeptide pseudogene 3	down-regulated in CP
349	ENSG00000126733	DACH2	dachshund homolog 2 (Drosophila)	up-regulated in VZ
350	ENSG00000211445	GPX3	glutathione peroxidase 3 (plasma)	--
351	ENSG00000164104	HMGB2	high mobility group box 2	down-regulated in CP
352	ENSG00000123485	HJURP	Holliday junction recognition protein	--
353	ENSG00000111247	RAD51AP1	RAD51 associated protein 1	down-regulated in CP
354	ENSG00000071894	CPSF1	cleavage and polyadenylation specific factor 1, 160kDa	down-regulated in CP
355	ENSG00000115461	IGFBP5	insulin-like growth factor binding protein 5	up-regulated in VZ
356	ENSG00000118007	STAG1	stromal antigen 1	down-regulated in CP
357	ENSG00000213186	TRIM59	tripartite motif containing 59	--
358	ENSG00000129244	ATP1B2	ATPase, Na+/K+ transporting, beta 2 polypeptide	up-regulated in VZ
359	ENSG00000133026	MYH10	myosin, heavy chain 10, non-muscle	--
360	ENSG00000176834	VSIG10	V-set and immunoglobulin domain containing 10	--
361	ENSG00000170430	MGMT	O-6-methylguanine-DNA methyltransferase	down-regulated in CP
362	ENSG00000149761	NUDT22	nudix (nucleoside diphosphate linked moiety X)-type motif 22	--
363	ENSG00000166228	PCBD1	pterin-4 alpha-carbinolamine dehydratase/dimerization cofactor of hepatocyte nuclear factor 1 alpha	down-regulated in CP
364	ENSG00000255252	RP1-65P5.3	--	up-regulated in VZ
365	ENSG00000026508	CD44	CD44 molecule (Indian blood group)	up-regulated in VZ
366	ENSG00000071564	TCF3	transcription factor 3 (E2A immunoglobulin enhancer binding factors E12/E47)	down-regulated in CP
367	ENSG00000204466	DGKK	diacylglycerol kinase, kappa	up-regulated in VZ
368	ENSG00000163933	RFT1	RFT1 homolog (S. cerevisiae)	--
369	ENSG00000145423	SFRP2	secreted frizzled-related protein 2	--
370	ENSG00000124006	OBSL1	obscurin-like 1	up-regulated in VZ
371	ENSG00000178075	GRAMD1C	GRAM domain containing 1C	--
372	ENSG00000072110	ACTN1	actinin, alpha 1	--
373	ENSG00000170271	C5ORF4	chromosome 5 open reading frame 4	--
374	ENSG00000146247	PHIP	pleckstrin homology domain interacting protein	--
375	ENSG00000248774	RP11-798M19.3	--	up-regulated in VZ
376	ENSG00000169515	CCDC8	coiled-coil domain containing 8	down-regulated in CP
377	ENSG00000076003	MCM6	minichromosome maintenance complex component 6	down-regulated in CP
378	ENSG00000065243	PKN2	protein kinase N2	down-regulated in CP
379	ENSG00000144455	SUMF1	sulfatase modifying factor 1	--
380	ENSG00000125354	SEPT6	septin 6	down-regulated in CP
381	ENSG00000084774	CAD	carbamoyl-phosphate synthetase 2, aspartate transcarbamylase, and dihydroorotase	down-regulated in CP
382	ENSG00000112333	NR2E1	nuclear receptor subfamily 2, group E, member 1	--
383	ENSG00000173905	GOLIM4	golgi integral membrane protein 4	down-regulated in CP
384	ENSG00000147576	ADHFE1	alcohol dehydrogenase, iron containing, 1	down-regulated in CP
385	ENSG00000187676	B3GALTL	beta 1,3-galactosyltransferase-like	--
386	ENSG00000116791	CRYZ	crystallin, zeta (quinone reductase)	down-regulated in CP
387	ENSG00000104332	SFRP1	secreted frizzled-related protein 1	--
388	ENSG00000076382	SPAG5	sperm associated antigen 5	--
389	ENSG00000136824	SMC2	structural maintenance of chromosomes 2	--
390	ENSG00000117500	TMED5	transmembrane emp24 protein transport domain containing 5	up-regulated in VZ
391	ENSG00000247075	--	--	down-regulated in CP
392	ENSG00000103742	IGDCC4	immunoglobulin superfamily, DCC subclass, member 4	--
393	ENSG00000049192	ADAMTS6	ADAM metallopeptidase with thrombospondin type 1 motif, 6	up-regulated in VZ
394	ENSG00000196411	EPHB4	EPH receptor B4	down-regulated in CP
395	ENSG00000163386	NBPF10	neuroblastoma breakpoint family, member 10	down-regulated in CP
396	ENSG00000164106	SCRG1	stimulator of chondrogenesis 1	down-regulated in CP
397	ENSG00000159063	ALG8	asparagine-linked glycosylation 8, alpha-1,3-glucosyltransferase homolog (S. cerevisiae)	down-regulated in CP
398	ENSG00000251593	MSNP1	moesin pseudogene 1	down-regulated in CP
399	ENSG00000121988	ZRANB3	zinc finger, RAN-binding domain containing 3	--
400	ENSG00000188312	CENPP	centromere protein P	down-regulated in CP
401	ENSG00000126709	IFI6	interferon, alpha-inducible protein 6	down-regulated in CP
402	ENSG00000145604	SKP2	S-phase kinase-associated protein 2, E3 ubiquitin protein ligase	down-regulated in CP
403	ENSG00000198554	WDHD1	WD repeat and HMG-box DNA binding protein 1	down-regulated in CP
404	ENSG00000164087	POC1A	POC1 centriolar protein homolog A (Chlamydomonas)	down-regulated in CP
405	ENSG00000101639	CEP192	centrosomal protein 192kDa	up-regulated in VZ
406	ENSG00000138696	BMPR1B	bone morphogenetic protein receptor, type IB	--
407	ENSG00000115468	EFHD1	EF-hand domain family, member D1	--
408	ENSG00000249903	--	--	--
409	ENSG00000166265	CYYR1	cysteine/tyrosine-rich 1	down-regulated in CP
410	ENSG00000134146	ATPBD4	ATP binding domain 4	--
411	ENSG00000124615	MOCS1	molybdenum cofactor synthesis 1	down-regulated in CP
412	ENSG00000148700	ADD3	adducin 3 (gamma)	down-regulated in CP
413	ENSG00000173040	EVC2	Ellis van Creveld syndrome 2	up-regulated in VZ
414	ENSG00000250615	CTC-564N23.2	--	--
415	ENSG00000149294	NCAM1	neural cell adhesion molecule 1	--
416	ENSG00000196743	GM2A	GM2 ganglioside activator	down-regulated in CP
417	ENSG00000150093	ITGB1	integrin, beta 1 (fibronectin receptor, beta polypeptide, antigen CD29 includes MDF2, MSK12)	down-regulated in CP
418	ENSG00000235808	MYL6P2	myosin, light chain 6 pseudogene 2	down-regulated in CP
419	ENSG00000143995	MEIS1	Meis homeobox 1	--
420	ENSG00000086289	EPDR1	ependymin related protein 1 (zebrafish)	down-regulated in CP
421	ENSG00000113594	LIFR	leukemia inhibitory factor receptor alpha	down-regulated in CP
422	ENSG00000131153	GINS2	GINS complex subunit 2 (Psf2 homolog)	down-regulated in CP
423	ENSG00000177606	JUN	jun proto-oncogene	--
424	ENSG00000077150	NFKB2	nuclear factor of kappa light polypeptide gene enhancer in B-cells 2 (p49/p100)	down-regulated in CP
425	ENSG00000156363	--	--	--
426	ENSG00000188493	C19ORF54	chromosome 19 open reading frame 54	down-regulated in CP
427	ENSG00000236090	LDHAP3	lactate dehydrogenase A pseudogene 3	--
428	ENSG00000153132	CLGN	calmegin	--
429	ENSG00000168496	FEN1	flap structure-specific endonuclease 1	down-regulated in CP
430	ENSG00000174799	CEP135	centrosomal protein 135kDa	up-regulated in VZ
431	ENSG00000224410	AC097499.2	--	--
432	ENSG00000176020	AMIGO3	adhesion molecule with Ig-like domain 3	--
433	ENSG00000253969	--	--	--
434	ENSG00000171316	CHD7	chromodomain helicase DNA binding protein 7	down-regulated in CP
435	ENSG00000214857	SHFM1P1	split hand/foot malformation (ectrodactyly) type 1 pseudogene 1	down-regulated in CP
436	ENSG00000115325	DOK1	docking protein 1, 62kDa (downstream of tyrosine kinase 1)	up-regulated in VZ
437	ENSG00000119397	CNTRL	centriolin	--
438	ENSG00000232917	RP11-450D21.1	--	down-regulated in CP
439	ENSG00000189238	RP11-173C20.1	--	down-regulated in CP
440	ENSG00000227640	SOX21-AS1	SOX21 antisense RNA 1	down-regulated in CP
441	ENSG00000163535	SGOL2	shugoshin-like 2 (S. pombe)	down-regulated in CP
442	ENSG00000049239	H6PD	hexose-6-phosphate dehydrogenase (glucose 1-dehydrogenase)	up-regulated in VZ
443	ENSG00000148204	CRB2	crumbs homolog 2 (Drosophila)	--
444	ENSG00000234664	HMGN2P5	high mobility group nucleosomal binding domain 2 pseudogene 5	down-regulated in CP
445	ENSG00000253982	CTD-2336O2.1	--	down-regulated in CP
446	ENSG00000152952	PLOD2	procollagen-lysine, 2-oxoglutarate 5-dioxygenase 2	--
447	ENSG00000153113	CAST	calpastatin	--
448	ENSG00000183044	ABAT	4-aminobutyrate aminotransferase	up-regulated in VZ
449	ENSG00000072415	MPP5	membrane protein, palmitoylated 5 (MAGUK p55 subfamily member 5)	--
450	ENSG00000250722	SEPP1	selenoprotein P, plasma, 1	down-regulated in CP
451	ENSG00000133136	GNG5P2	guanine nucleotide binding protein (G protein), gamma 5 pseudogene 2	down-regulated in CP
452	ENSG00000168077	SCARA3	scavenger receptor class A, member 3	down-regulated in CP
453	ENSG00000172244	C5ORF34	chromosome 5 open reading frame 34	--
454	ENSG00000134569	LRP4	low density lipoprotein receptor-related protein 4	--
455	ENSG00000186205	MARC2	mitochondrial amidoxime reducing component 1	up-regulated in VZ
456	ENSG00000164162	ANAPC10	anaphase promoting complex subunit 10	--
457	ENSG00000155366	RHOC	ras homolog family member C	down-regulated in CP
458	ENSG00000167543	TP53I13	tumor protein p53 inducible protein 13	--
459	ENSG00000128791	TWSG1	twisted gastrulation homolog 1 (Drosophila)	down-regulated in CP
460	ENSG00000198648	STK39	serine threonine kinase 39	down-regulated in CP
461	ENSG00000250495	--	--	down-regulated in CP
462	ENSG00000137804	NUSAP1	nucleolar and spindle associated protein 1	--
463	ENSG00000119638	NEK9	NIMA (never in mitosis gene a)- related kinase 9	down-regulated in CP
464	ENSG00000186132	C2ORF76	chromosome 2 open reading frame 76	down-regulated in CP
465	ENSG00000140497	SCAMP2	secretory carrier membrane protein 2	--
466	ENSG00000149131	SERPING1	serpin peptidase inhibitor, clade G (C1 inhibitor), member 1	down-regulated in CP
467	ENSG00000084093	REST	RE1-silencing transcription factor	up-regulated in VZ
468	ENSG00000099810	MTAP	methylthioadenosine phosphorylase	down-regulated in CP
469	ENSG00000079308	TNS1	tensin 1	down-regulated in CP
470	ENSG00000007350	TKTL1	transketolase-like 1	--
471	ENSG00000076043	REXO2	REX2, RNA exonuclease 2 homolog (S. cerevisiae)	up-regulated in VZ
472	ENSG00000163806	SPDYA	speedy homolog A (Xenopus laevis)	--
473	ENSG00000168614	NBPF9	neuroblastoma breakpoint family, member 9	--
474	ENSG00000138642	HERC6	HECT and RLD domain containing E3 ubiquitin protein ligase family member 6	up-regulated in VZ
475	ENSG00000181192	DHTKD1	dehydrogenase E1 and transketolase domain containing 1	down-regulated in CP
476	ENSG00000105137	SYDE1	synapse defective 1, Rho GTPase, homolog 1 (C. elegans)	--
477	ENSG00000231925	TAPBP	TAP binding protein (tapasin)	--
478	ENSG00000120915	EPHX2	epoxide hydrolase 2, cytoplasmic	--
479	ENSG00000235554	AC005822.1	--	down-regulated in CP
480	ENSG00000150347	ARID5B	AT rich interactive domain 5B (MRF1-like)	--
481	ENSG00000112655	PTK7	PTK7 protein tyrosine kinase 7	down-regulated in CP
482	ENSG00000196739	COL27A1	collagen, type XXVII, alpha 1	--
483	ENSG00000154447	SH3RF1	SH3 domain containing ring finger 1	--
484	ENSG00000236530	AC097711.1	--	up-regulated in VZ
485	ENSG00000188848	BEND4	BEN domain containing 4	down-regulated in CP
486	ENSG00000107897	ACBD5	acyl-CoA binding domain containing 5	--
487	ENSG00000156521	TYSND1	trypsin domain containing 1	--
488	ENSG00000186470	BTN3A2	butyrophilin, subfamily 3, member A2	--
489	ENSG00000146373	RNF217	ring finger protein 217	up-regulated in VZ
490	ENSG00000132842	AP3B1	adaptor-related protein complex 3, beta 1 subunit	--
491	ENSG00000104341	LAPTM4B	lysosomal protein transmembrane 4 beta	down-regulated in CP
492	ENSG00000185432	METTL7A	methyltransferase like 7A	down-regulated in CP
493	ENSG00000086827	ZW10	ZW10, kinetochore associated, homolog (Drosophila)	--
494	ENSG00000174721	FGFBP3	fibroblast growth factor binding protein 3	--
495	ENSG00000068137	PLEKHH3	pleckstrin homology domain containing, family H (with MyTH4 domain) member 3	down-regulated in CP
496	ENSG00000215784	FAM72D	family with sequence similarity 72, member D	down-regulated in CP
497	ENSG00000197442	MAP3K5	mitogen-activated protein kinase kinase kinase 5	up-regulated in VZ
498	ENSG00000169188	APEX2	APEX nuclease (apurinic/apyrimidinic endonuclease) 2	--
499	ENSG00000241111	RP11-129B22.1	--	--
500	ENSG00000065328	MCM10	minichromosome maintenance complex component 10	down-regulated in CP
501	ENSG00000204310	AGPAT1	1-acylglycerol-3-phosphate O-acyltransferase 1 (lysophosphatidic acid acyltransferase, alpha)	down-regulated in CP
502	ENSG00000164967	RPP25L	ribonuclease P/MRP 25kDa subunit-like	down-regulated in CP
503	ENSG00000197565	COL4A6	collagen, type IV, alpha 6	--
504	ENSG00000154240	CEP112	centrosomal protein 112kDa	--
505	ENSG00000144749	LRIG1	leucine-rich repeats and immunoglobulin-like domains 1	--
506	ENSG00000198157	HMGN5	high mobility group nucleosome binding domain 5	down-regulated in CP
507	ENSG00000143971	ETAA1	Ewing tumor-associated antigen 1	--
508	ENSG00000236107	AC010127.3	--	--
509	ENSG00000179886	TIGD5	tigger transposable element derived 5	--
510	ENSG00000079616	KIF22	kinesin family member 22	--
511	ENSG00000147027	TMEM47	transmembrane protein 47	--
512	ENSG00000116096	SPR	sepiapterin reductase (7,8-dihydrobiopterin:NADP+ oxidoreductase)	down-regulated in CP
513	ENSG00000128335	APOL2	apolipoprotein L, 2	down-regulated in CP
514	ENSG00000064218	DMRT3	doublesex and mab-3 related transcription factor 3	up-regulated in VZ
515	ENSG00000134574	DDB2	damage-specific DNA binding protein 2, 48kDa	down-regulated in CP
516	ENSG00000135097	MSI1	musashi homolog 1 (Drosophila)	down-regulated in CP
517	ENSG00000196636	ACN9	ACN9 homolog (S. cerevisiae)	down-regulated in CP
518	ENSG00000245532	NEAT1	nuclear paraspeckle assembly transcript 1 (non-protein coding)	--
519	ENSG00000185839	RP4-592A1.2	--	down-regulated in CP
520	ENSG00000166263	STXBP4	syntaxin binding protein 4	--
521	ENSG00000114993	RTKN	rhotekin	down-regulated in CP
522	ENSG00000213130	EEF1DP5	eukaryotic translation elongation factor 1 delta pseudogene 5	down-regulated in CP
523	ENSG00000168309	FAM107A	family with sequence similarity 107, member A	down-regulated in CP
524	ENSG00000075303	SLC25A40	solute carrier family 25, member 40	--
525	ENSG00000164953	TMEM67	transmembrane protein 67	--
526	ENSG00000235837	AC073333.8	--	--
527	ENSG00000204389	HSPA1A	heat shock 70kDa protein 1A	down-regulated in CP
528	ENSG00000181744	C3ORF58	chromosome 3 open reading frame 58	--
529	ENSG00000157833	FAM59B	family with sequence similarity 59, member B	--
530	ENSG00000037897	METTL1	methyltransferase like 1	--
531	ENSG00000088882	CPXM1	carboxypeptidase X (M14 family), member 1	down-regulated in CP
532	ENSG00000082438	COBLL1	COBL-like 1	--
533	ENSG00000248919	ATP5J2-PTCD1	ATP5J2-PTCD1 readthrough	--
534	ENSG00000114200	BCHE	butyrylcholinesterase	down-regulated in CP
535	ENSG00000143815	LBR	lamin B receptor	down-regulated in CP
536	ENSG00000109805	NCAPG	non-SMC condensin I complex, subunit G	--
537	ENSG00000087510	TFAP2C	transcription factor AP-2 gamma (activating enhancer binding protein 2 gamma)	--
538	ENSG00000138376	BARD1	BRCA1 associated RING domain 1	--
539	ENSG00000114126	TFDP2	transcription factor Dp-2 (E2F dimerization partner 2)	down-regulated in CP
540	ENSG00000035403	VCL	vinculin	--
541	ENSG00000182957	SPATA13	spermatogenesis associated 13	--
542	ENSG00000128845	--	--	--
543	ENSG00000140022	STON2	stonin 2	down-regulated in CP
544	ENSG00000005189	AC004381.6	Putative RNA exonuclease NEF-sp	--
545	ENSG00000069535	MAOB	monoamine oxidase B	up-regulated in VZ
546	ENSG00000150457	LATS2	LATS, large tumor suppressor, homolog 2 (Drosophila)	down-regulated in CP
547	ENSG00000248269	--	--	--
548	ENSG00000224849	RP1-104O17.1	--	--
549	ENSG00000171604	CXXC5	CXXC finger protein 5	down-regulated in CP
550	ENSG00000140451	PIF1	PIF1 5'-to-3' DNA helicase homolog (S. cerevisiae)	--
551	ENSG00000243637	AC019221.4	--	--
552	ENSG00000058091	CDK14	cyclin-dependent kinase 14	up-regulated in VZ
553	ENSG00000138658	C4ORF21	chromosome 4 open reading frame 21	down-regulated in CP
554	ENSG00000163702	IL17RC	interleukin 17 receptor C	down-regulated in CP
555	ENSG00000114019	AMOTL2	angiomotin like 2	--
556	ENSG00000224126	UBE2SP2	ubiquitin-conjugating enzyme E2S pseudogene 2	down-regulated in CP
557	ENSG00000173757	STAT5B	signal transducer and activator of transcription 5B	down-regulated in CP
558	ENSG00000139793	MBNL2	muscleblind-like splicing regulator 2	up-regulated in VZ
559	ENSG00000135272	MDFIC	MyoD family inhibitor domain containing	--
560	ENSG00000218586	RP4-791C19.1	--	--
561	ENSG00000254454	RCC2P6	regulator of chromosome condensation 2 pseudogene 6	down-regulated in CP
562	ENSG00000089820	ARHGAP4	Rho GTPase activating protein 4	--
563	ENSG00000141905	NFIC	nuclear factor I/C (CCAAT-binding transcription factor)	down-regulated in CP
564	ENSG00000060718	COL11A1	collagen, type XI, alpha 1	--
565	ENSG00000168476	REEP4	receptor accessory protein 4	--
566	ENSG00000106538	RARRES2	retinoic acid receptor responder (tazarotene induced) 2	--
567	ENSG00000078246	TULP3	tubby like protein 3	down-regulated in CP
568	ENSG00000154723	ATP5J	ATP synthase, H+ transporting, mitochondrial Fo complex, subunit F6	--
569	ENSG00000147507	--	--	down-regulated in CP
570	ENSG00000213574	LDHAP5	lactate dehydrogenase A pseudogene 5	up-regulated in VZ
571	ENSG00000086475	SEPHS1	selenophosphate synthetase 1	down-regulated in CP
572	ENSG00000162873	KLHDC8A	kelch domain containing 8A	down-regulated in CP
573	ENSG00000159399	HK2	hexokinase 2	up-regulated in VZ
574	ENSG00000018625	ATP1A2	ATPase, Na+/K+ transporting, alpha 2 polypeptide	--
575	ENSG00000120738	EGR1	early growth response 1	down-regulated in CP
576	ENSG00000121940	CLCC1	chloride channel CLIC-like 1	--
577	ENSG00000179242	CDH4	cadherin 4, type 1, R-cadherin (retinal)	down-regulated in CP
578	ENSG00000224962	PSAT1P4	phosphoserine aminotransferase 1 pseudogene 4	--
579	ENSG00000110900	TSPAN11	tetraspanin 11	down-regulated in CP
580	ENSG00000164949	GEM	GTP binding protein overexpressed in skeletal muscle	down-regulated in CP
581	ENSG00000085840	ORC1	origin recognition complex, subunit 1	down-regulated in CP
582	ENSG00000172493	AFF1	AF4/FMR2 family, member 1	up-regulated in VZ
583	ENSG00000120802	TMPO	thymopoietin	down-regulated in CP
584	ENSG00000147454	SLC25A37	solute carrier family 25 (mitochondrial iron transporter), member 37	down-regulated in CP
585	ENSG00000168887	C2ORF68	chromosome 2 open reading frame 68	--
586	ENSG00000152268	SPON1	spondin 1, extracellular matrix protein	--
587	ENSG00000242735	AC018462.3	--	--
588	ENSG00000188610	FAM72B	family with sequence similarity 72, member B	down-regulated in CP
589	ENSG00000132122	SPATA6	spermatogenesis associated 6	--
590	ENSG00000186364	NUDT17	nudix (nucleoside diphosphate linked moiety X)-type motif 17	--
591	ENSG00000112249	ASCC3	activating signal cointegrator 1 complex subunit 3	up-regulated in VZ
592	ENSG00000171004	HS6ST2	heparan sulfate 6-O-sulfotransferase 2	--
593	ENSG00000107186	MPDZ	multiple PDZ domain protein	--
594	ENSG00000139364	TMEM132B	transmembrane protein 132B	--
595	ENSG00000129680	MAP7D3	MAP7 domain containing 3	--
596	ENSG00000164692	COL1A2	collagen, type I, alpha 2	down-regulated in CP
597	ENSG00000003436	TFPI	tissue factor pathway inhibitor (lipoprotein-associated coagulation inhibitor)	--
598	ENSG00000154080	CHST9	carbohydrate (N-acetylgalactosamine 4-0) sulfotransferase 9	--
599	ENSG00000245409	--	--	down-regulated in CP
600	ENSG00000125871	C20ORF72	chromosome 20 open reading frame 72	down-regulated in CP
601	ENSG00000081320	STK17B	serine/threonine kinase 17b	down-regulated in CP
602	ENSG00000142089	IFITM3	interferon induced transmembrane protein 3	down-regulated in CP
603	ENSG00000135775	COG2	component of oligomeric golgi complex 2	down-regulated in CP
604	ENSG00000135677	GNS	glucosamine (N-acetyl)-6-sulfatase	--
605	ENSG00000236624	CCDC163P	coiled-coil domain containing 163, pseudogene	up-regulated in VZ
606	ENSG00000170312	CDK1	cyclin-dependent kinase 1	--
607	ENSG00000130522	JUND	jun D proto-oncogene	down-regulated in CP
608	ENSG00000101945	SUV39H1	suppressor of variegation 3-9 homolog 1 (Drosophila)	down-regulated in CP
609	ENSG00000138031	ADCY3	adenylate cyclase 3	up-regulated in VZ
610	ENSG00000204128	C2ORF72	chromosome 2 open reading frame 72	--
611	ENSG00000100503	NIN	ninein (GSK3B interacting protein)	--
612	ENSG00000213335	CLNS1AP1	chloride channel, nucleotide-sensitive, 1A pseudogene 1	--
613	ENSG00000166851	PLK1	polo-like kinase 1	--
614	ENSG00000005513	SOX8	SRY (sex determining region Y)-box 8	down-regulated in CP
615	ENSG00000123560	PLP1	proteolipid protein 1	--
616	ENSG00000246181	--	--	down-regulated in CP
617	ENSG00000131095	GFAP	glial fibrillary acidic protein	down-regulated in CP
618	ENSG00000136114	THSD1	thrombospondin, type I, domain containing 1	--
619	ENSG00000213033	AURKAPS1	aurora kinase A pseudogene 1	--
620	ENSG00000137959	IFI44L	interferon-induced protein 44-like	down-regulated in CP
621	ENSG00000153904	DDAH1	dimethylarginine dimethylaminohydrolase 1	--
622	ENSG00000163040	CCDC74A	coiled-coil domain containing 74A	up-regulated in VZ
623	ENSG00000090530	LEPREL1	leprecan-like 1	up-regulated in VZ
624	ENSG00000159884	CCDC107	coiled-coil domain containing 107	--
625	ENSG00000156381	ANKRD9	ankyrin repeat domain 9	--
626	ENSG00000161048	NAPEPLD	N-acyl phosphatidylethanolamine phospholipase D	up-regulated in VZ
627	ENSG00000112118	MCM3	minichromosome maintenance complex component 3	down-regulated in CP
628	ENSG00000171757	LRRC34	leucine rich repeat containing 34	up-regulated in VZ
629	ENSG00000128915	NARG2	NMDA receptor regulated 2	--
630	ENSG00000197043	ANXA6	annexin A6	--
631	ENSG00000120334	CENPL	centromere protein L	down-regulated in CP
632	ENSG00000158805	ZNF276	zinc finger protein 276	down-regulated in CP
633	ENSG00000162496	DHRS3	dehydrogenase/reductase (SDR family) member 3	up-regulated in VZ
634	ENSG00000026103	FAS	Fas (TNF receptor superfamily, member 6)	up-regulated in VZ
635	ENSG00000175170	FAM182B	family with sequence similarity 182, member B	up-regulated in VZ
636	ENSG00000254765	RP11-1H15.1	--	down-regulated in CP
637	ENSG00000100852	ARHGAP5	Rho GTPase activating protein 5	--
638	ENSG00000198435	NRARP	NOTCH-regulated ankyrin repeat protein	--
639	ENSG00000160447	PKN3	protein kinase N3	down-regulated in CP
640	ENSG00000215883	CYB5RL	cytochrome b5 reductase-like	down-regulated in CP
641	ENSG00000129675	ARHGEF6	Rac/Cdc42 guanine nucleotide exchange factor (GEF) 6	down-regulated in CP
642	ENSG00000147872	PLIN2	perilipin 2	down-regulated in CP
643	ENSG00000139354	GAS2L3	growth arrest-specific 2 like 3	down-regulated in CP
644	ENSG00000183011	LSMD1	LSM domain containing 1	--
645	ENSG00000158402	CDC25C	cell division cycle 25 homolog C (S. pombe)	down-regulated in CP
646	ENSG00000236972	FABP5P1	fatty acid binding protein 5 pseudogene 1	down-regulated in CP
647	ENSG00000182010	RTKN2	rhotekin 2	down-regulated in CP
648	ENSG00000046889	PREX2	phosphatidylinositol-3,4,5-trisphosphate-dependent Rac exchange factor 2	--
649	ENSG00000103740	ACSBG1	acyl-CoA synthetase bubblegum family member 1	down-regulated in CP
650	ENSG00000090889	KIF4A	kinesin family member 4A	--
651	ENSG00000124145	SDC4	syndecan 4	down-regulated in CP
652	ENSG00000231991	ANXA2P2	annexin A2 pseudogene 2	--
653	ENSG00000213331	RP11-713C19.2	--	down-regulated in CP
654	ENSG00000204264	PSMB8	proteasome (prosome, macropain) subunit, beta type, 8 (large multifunctional peptidase 7)	up-regulated in VZ
655	ENSG00000252168	--	--	--
656	ENSG00000181449	SOX2	SRY (sex determining region Y)-box 2	--
657	ENSG00000138587	MNS1	meiosis-specific nuclear structural 1	down-regulated in CP
658	ENSG00000014123	UFL1	UFM1-specific ligase 1	--
659	ENSG00000243679	RP11-274B21.3	--	--
660	ENSG00000244486	SCARF2	scavenger receptor class F, member 2	--
661	ENSG00000121310	ECHDC2	enoyl CoA hydratase domain containing 2	--
662	ENSG00000170266	GLB1	galactosidase, beta 1	down-regulated in CP
663	ENSG00000144152	FBLN7	fibulin 7	--
664	ENSG00000116815	CD58	CD58 molecule	up-regulated in VZ
665	ENSG00000253541	SEPT10P1	septin 10 pseudogene 1	down-regulated in CP
666	ENSG00000140479	PCSK6	proprotein convertase subtilisin/kexin type 6	up-regulated in VZ
667	ENSG00000140545	MFGE8	milk fat globule-EGF factor 8 protein	down-regulated in CP
668	ENSG00000136297	MMD2	monocyte to macrophage differentiation-associated 2	down-regulated in CP
669	ENSG00000225131	PSME2P2	proteasome activator subunit 2 pseudogene 2	--
670	ENSG00000230195	AC118138.2	--	down-regulated in CP
671	ENSG00000126215	XRCC3	X-ray repair complementing defective repair in Chinese hamster cells 3	--
672	ENSG00000135631	RAB11FIP5	RAB11 family interacting protein 5 (class I)	--
673	ENSG00000213719	CLIC1	chloride intracellular channel 1	down-regulated in CP
674	ENSG00000213240	NOTCH2NL	notch 2 N-terminal like	--
675	ENSG00000224636	AC131971.3	--	--
676	ENSG00000122786	CALD1	caldesmon 1	down-regulated in CP
677	ENSG00000163818	LZTFL1	leucine zipper transcription factor-like 1	up-regulated in VZ
678	ENSG00000136305	CIDEB	cell death-inducing DFFA-like effector b	--
679	ENSG00000091436	AC013461.1	Mitogen-activated protein kinase kinase kinase MLT	--
680	ENSG00000123374	CDK2	cyclin-dependent kinase 2	down-regulated in CP
681	ENSG00000159259	CHAF1B	chromatin assembly factor 1, subunit B (p60)	down-regulated in CP
682	ENSG00000132010	ZNF20	zinc finger protein 20	--
683	ENSG00000111328	CDK2AP1	cyclin-dependent kinase 2 associated protein 1	down-regulated in CP
684	ENSG00000004848	ARX	aristaless related homeobox	--
685	ENSG00000172057	ORMDL3	ORM1-like 3 (S. cerevisiae)	--
686	ENSG00000146729	GBAS	glioblastoma amplified sequence	down-regulated in CP
687	ENSG00000173511	VEGFB	vascular endothelial growth factor B	down-regulated in CP
688	ENSG00000118508	RAB32	RAB32, member RAS oncogene family	down-regulated in CP
689	ENSG00000112984	KIF20A	kinesin family member 20A	--
690	ENSG00000112531	QKI	QKI, KH domain containing, RNA binding	--
691	ENSG00000119969	HELLS	helicase, lymphoid-specific	down-regulated in CP
692	ENSG00000129534	MIS18BP1	MIS18 binding protein 1	down-regulated in CP
693	ENSG00000196550	FAM72A	family with sequence similarity 72, member A	--
694	ENSG00000157654	PALM2-AKAP2	PALM2-AKAP2 readthrough	--
695	ENSG00000157259	GATAD1	GATA zinc finger domain containing 1	--
696	ENSG00000183833	C3ORF15	chromosome 3 open reading frame 15	--
697	ENSG00000132692	BCAN	brevican	--
698	ENSG00000111788	RP11-22B23.1	--	down-regulated in CP
699	ENSG00000116266	STXBP3	syntaxin binding protein 3	--
700	ENSG00000177105	RHOG	ras homolog family member G	down-regulated in CP
701	ENSG00000104738	MCM4	minichromosome maintenance complex component 4	--
702	ENSG00000240240	RP11-146D12.2	--	up-regulated in VZ
703	ENSG00000140575	IQGAP1	IQ motif containing GTPase activating protein 1	down-regulated in CP
704	ENSG00000184500	PROS1	protein S (alpha)	--
705	ENSG00000077684	PHF17	PHD finger protein 17	--
706	ENSG00000235823	LINC00263	long intergenic non-protein coding RNA 263	down-regulated in CP
707	ENSG00000186918	ZNF395	zinc finger protein 395	down-regulated in CP
708	ENSG00000102468	HTR2A	5-hydroxytryptamine (serotonin) receptor 2A, G protein-coupled	--
709	ENSG00000138496	PARP9	poly (ADP-ribose) polymerase family, member 9	down-regulated in CP
710	ENSG00000101871	MID1	midline 1 (Opitz/BBB syndrome)	--
711	ENSG00000206417	H1FX-AS1	H1FX antisense RNA 1	down-regulated in CP
712	ENSG00000247433	--	--	--
713	ENSG00000148400	NOTCH1	notch 1	--
714	ENSG00000161692	DBF4B	DBF4 homolog B (S. cerevisiae)	down-regulated in CP
715	ENSG00000142920	ADC	arginine decarboxylase	up-regulated in VZ
716	ENSG00000149499	EML3	echinoderm microtubule associated protein like 3	down-regulated in CP
717	ENSG00000092853	CLSPN	claspin	down-regulated in CP
718	ENSG00000164970	FAM219A	family with sequence similarity 219, member A	up-regulated in VZ
719	ENSG00000158195	WASF2	WAS protein family, member 2	down-regulated in CP
720	ENSG00000204950	LRRC10B	leucine rich repeat containing 10B	down-regulated in CP
721	ENSG00000224066	RP4-622L5.7	--	--
722	ENSG00000141337	ARSG	arylsulfatase G	--
723	ENSG00000250441	RP11-47F1.1	--	down-regulated in CP
724	ENSG00000160957	RECQL4	RecQ protein-like 4	down-regulated in CP
725	ENSG00000151575	TEX9	testis expressed 9	down-regulated in CP
726	ENSG00000099889	ARVCF	armadillo repeat gene deleted in velocardiofacial syndrome	--
727	ENSG00000198546	ZNF511	zinc finger protein 511	--
728	ENSG00000169762	TAPT1	transmembrane anterior posterior transformation 1	down-regulated in CP
729	ENSG00000119729	RHOQ	ras homolog family member Q	--
730	ENSG00000223865	HLA-DPB1	major histocompatibility complex, class II, DP beta 1	down-regulated in CP
731	ENSG00000106003	LFNG	LFNG O-fucosylpeptide 3-beta-N-acetylglucosaminyltransferase	--
732	ENSG00000236349	SUCLG2P2	succinate-CoA ligase, GDP-forming, beta subunit pseudogene 2	down-regulated in CP
733	ENSG00000129596	CDO1	cysteine dioxygenase, type I	--
734	ENSG00000175197	DDIT3	DNA-damage-inducible transcript 3	down-regulated in CP
735	ENSG00000160298	C21ORF58	chromosome 21 open reading frame 58	down-regulated in CP
736	ENSG00000153046	CDYL	chromodomain protein, Y-like	down-regulated in CP
737	ENSG00000105426	PTPRS	protein tyrosine phosphatase, receptor type, S	--
738	ENSG00000143772	ITPKB	inositol-trisphosphate 3-kinase B	down-regulated in CP
739	ENSG00000104368	PLAT	plasminogen activator, tissue	down-regulated in CP
740	ENSG00000114395	CYB561D2	cytochrome b-561 domain containing 2	up-regulated in VZ
741	ENSG00000111206	FOXM1	forkhead box M1	down-regulated in CP
742	ENSG00000100626	GALNTL1	UDP-N-acetyl-alpha-D-galactosamine:polypeptide N-acetylgalactosaminyltransferase-like 1	--
743	ENSG00000164751	PEX2	peroxisomal biogenesis factor 2	down-regulated in CP
744	ENSG00000214717	ZBED1	zinc finger, BED-type containing 1	down-regulated in CP
745	ENSG00000234964	FABP5P7	fatty acid binding protein 5 pseudogene 7	down-regulated in CP
746	ENSG00000172037	LAMB2	laminin, beta 2 (laminin S)	--
747	ENSG00000082781	ITGB5	integrin, beta 5	--
748	ENSG00000137177	KIF13A	kinesin family member 13A	--
749	ENSG00000092969	TGFB2	transforming growth factor, beta 2	up-regulated in VZ
750	ENSG00000244687	UBE2V1	ubiquitin-conjugating enzyme E2 variant 1	--
751	ENSG00000046604	DSG2	desmoglein 2	up-regulated in VZ
752	ENSG00000185591	SP1	Sp1 transcription factor	down-regulated in CP
753	ENSG00000183579	ZNRF3	zinc and ring finger 3	--
754	ENSG00000172201	ID4	inhibitor of DNA binding 4, dominant negative helix-loop-helix protein	--
755	ENSG00000187984	ANKRD19P	ankyrin repeat domain 19, pseudogene	--
756	ENSG00000159228	CBR1	carbonyl reductase 1	down-regulated in CP
757	ENSG00000128739	SNRPN	small nuclear ribonucleoprotein polypeptide N	--
758	ENSG00000137269	LRRC1	leucine rich repeat containing 1	up-regulated in VZ
759	ENSG00000214346	--	--	down-regulated in CP
760	ENSG00000158457	TSPAN33	tetraspanin 33	down-regulated in CP
761	ENSG00000236044	FABP5P2	fatty acid binding protein 5 pseudogene 2	down-regulated in CP
762	ENSG00000136205	TNS3	tensin 3	--
763	ENSG00000125462	C1ORF61	chromosome 1 open reading frame 61	down-regulated in CP
764	ENSG00000144847	IGSF11	immunoglobulin superfamily, member 11	--
765	ENSG00000072840	EVC	Ellis van Creveld syndrome	--
766	ENSG00000163913	IFT122	intraflagellar transport 122 homolog (Chlamydomonas)	up-regulated in VZ
767	ENSG00000108515	ENO3	enolase 3 (beta, muscle)	--
768	ENSG00000120725	SIL1	SIL1 homolog, endoplasmic reticulum chaperone (S. cerevisiae)	--
769	ENSG00000138346	DNA2	DNA replication helicase 2 homolog (yeast)	down-regulated in CP
770	ENSG00000155760	FZD7	frizzled family receptor 7	down-regulated in CP
771	ENSG00000125734	GPR108	G protein-coupled receptor 108	down-regulated in CP
772	ENSG00000206530	WDR52	WD repeat domain 52	--
773	ENSG00000100968	NFATC4	nuclear factor of activated T-cells, cytoplasmic, calcineurin-dependent 4	--
774	ENSG00000234745	HLA-B	major histocompatibility complex, class I, B	down-regulated in CP
775	ENSG00000173402	DAG1	dystroglycan 1 (dystrophin-associated glycoprotein 1)	--
776	ENSG00000142634	EFHD2	EF-hand domain family, member D2	down-regulated in CP
777	ENSG00000168434	COG7	component of oligomeric golgi complex 7	--
778	ENSG00000189157	FAM47E	family with sequence similarity 47, member E	--
779	ENSG00000246604	--	--	--
780	ENSG00000165322	ARHGAP12	Rho GTPase activating protein 12	down-regulated in CP
781	ENSG00000214881	TMEM14D	transmembrane protein 14D (pseudogene)	--
782	ENSG00000250927	MESTP3	mesoderm specific transcript homolog (mouse) pseudogene 3	down-regulated in CP
783	ENSG00000152256	PDK1	pyruvate dehydrogenase kinase, isozyme 1	--
784	ENSG00000064652	SNX24	sorting nexin 24	down-regulated in CP
785	ENSG00000105855	ITGB8	integrin, beta 8	--
786	ENSG00000214194	AC073346.2	Putative transmembrane protein LOC401397	down-regulated in CP
787	ENSG00000232295	RP11-154D6.1	--	up-regulated in VZ
788	ENSG00000240303	ACAD11	acyl-CoA dehydrogenase family, member 11	--
789	ENSG00000104447	TRPS1	trichorhinophalangeal syndrome I	down-regulated in CP
790	ENSG00000135926	TMBIM1	transmembrane BAX inhibitor motif containing 1	--
791	ENSG00000251344	--	--	--
792	ENSG00000138193	PLCE1	phospholipase C, epsilon 1	--
793	ENSG00000122643	NT5C3	5'-nucleotidase, cytosolic III	downOSVZ
794	ENSG00000166123	GPT2	glutamic pyruvate transaminase (alanine aminotransferase) 2	--
795	ENSG00000235513	RP4-756G23.5	--	--
796	ENSG00000117122	MFAP2	microfibrillar-associated protein 2	down-regulated in CP
797	ENSG00000105281	SLC1A5	solute carrier family 1 (neutral amino acid transporter), member 5	down-regulated in CP
798	ENSG00000104067	TJP1	tight junction protein 1	up-regulated in VZ
799	ENSG00000167774	NDUFA7	NADH dehydrogenase (ubiquinone) 1 alpha subcomplex, 7, 14.5kDa	down-regulated in CP
800	ENSG00000049246	PER3	period homolog 3 (Drosophila)	--
801	ENSG00000100479	POLE2	polymerase (DNA directed), epsilon 2, accessory subunit	down-regulated in CP
802	ENSG00000172766	NAA16	N(alpha)-acetyltransferase 16, NatA auxiliary subunit	down-regulated in CP
803	ENSG00000112280	COL9A1	collagen, type IX, alpha 1	--
804	ENSG00000106211	HSPB1	heat shock 27kDa protein 1	down-regulated in CP
805	ENSG00000231300	EZH2P1	enhancer of zeste homolog 2 (Drosophila) pseudogene 1	down-regulated in CP
806	ENSG00000155368	DBI	diazepam binding inhibitor (GABA receptor modulator, acyl-CoA binding protein)	down-regulated in CP
807	ENSG00000178999	AURKB	aurora kinase B	--
808	ENSG00000159239	C2ORF81	chromosome 2 open reading frame 81	downOSVZ
809	ENSG00000168672	FAM84B	family with sequence similarity 84, member B	up-regulated in VZ
810	ENSG00000064601	CTSA	cathepsin A	up-regulated in VZ
811	ENSG00000095397	DFNB31	deafness, autosomal recessive 31	down-regulated in CP
812	ENSG00000102024	PLS3	plastin 3	down-regulated in CP
813	ENSG00000138796	HADH	hydroxyacyl-CoA dehydrogenase	down-regulated in CP
814	ENSG00000106772	PRUNE2	prune homolog 2 (Drosophila)	up-regulated in VZ
815	ENSG00000133119	RFC3	replication factor C (activator 1) 3, 38kDa	down-regulated in CP
816	ENSG00000152818	UTRN	utrophin	up-regulated in VZ
817	ENSG00000174738	NR1D2	nuclear receptor subfamily 1, group D, member 2	up-regulated in VZ
818	ENSG00000198089	SFI1	Sfi1 homolog, spindle assembly associated (yeast)	up-regulated in VZ
819	ENSG00000213959	RP5-1100H13.3	--	down-regulated in CP
820	ENSG00000184990	SIVA1	SIVA1, apoptosis-inducing factor	down-regulated in CP
821	ENSG00000157184	CPT2	carnitine palmitoyltransferase 2	--
822	ENSG00000083099	LYRM2	LYR motif containing 2	up-regulated in VZ
823	ENSG00000137033	IL33	interleukin 33	--
824	ENSG00000100116	GCAT	glycine C-acetyltransferase	up-regulated in VZ
825	ENSG00000197568	HHLA3	HERV-H LTR-associating 3	--
826	ENSG00000241790	ENO1P4	enolase 1, (alpha) pseudogene 4	--
827	ENSG00000226535	RP11-417L14.1	--	up-regulated in VZ
828	ENSG00000236618	PITPNA-AS1	PITPNA antisense RNA 1	--
829	ENSG00000220884	MESTP1	mesoderm specific transcript homolog (mouse) pseudogene 1	down-regulated in CP
830	ENSG00000198467	TPM2	tropomyosin 2 (beta)	down-regulated in CP
831	ENSG00000101384	JAG1	jagged 1	down-regulated in CP
832	ENSG00000051523	CYBA	cytochrome b-245, alpha polypeptide	down-regulated in CP
833	ENSG00000165475	CRYL1	crystallin, lambda 1	down-regulated in CP
834	ENSG00000201428	7SK	7SK RNA	downOSVZ
835	ENSG00000198795	ZNF521	zinc finger protein 521	down-regulated in CP
836	ENSG00000104728	ARHGEF10	Rho guanine nucleotide exchange factor (GEF) 10	--
837	ENSG00000146833	TRIM4	tripartite motif containing 4	--
838	ENSG00000180769	WDFY3-AS2	WDFY3 antisense RNA 2	down-regulated in CP
839	ENSG00000177666	PNPLA2	patatin-like phospholipase domain containing 2	--
840	ENSG00000108106	UBE2S	ubiquitin-conjugating enzyme E2S	down-regulated in CP
841	ENSG00000136044	APPL2	adaptor protein, phosphotyrosine interaction, PH domain and leucine zipper containing 2	down-regulated in CP
842	ENSG00000122497	NBPF14	neuroblastoma breakpoint family, member 14	--
843	ENSG00000239344	RP11-771F20.1	--	down-regulated in CP
844	ENSG00000163884	KLF15	Kruppel-like factor 15	--
845	ENSG00000177425	PAWR	PRKC, apoptosis, WT1, regulator	--
846	ENSG00000122756	CNTFR	ciliary neurotrophic factor receptor	--
847	ENSG00000233305	--	--	down-regulated in CP
848	ENSG00000088280	ASAP3	ArfGAP with SH3 domain, ankyrin repeat and PH domain 3	down-regulated in CP
849	ENSG00000111445	RFC5	replication factor C (activator 1) 5, 36.5kDa	down-regulated in CP
850	ENSG00000130055	GDPD2	glycerophosphodiester phosphodiesterase domain containing 2	down-regulated in CP
851	ENSG00000163110	PDLIM5	PDZ and LIM domain 5	down-regulated in CP
852	ENSG00000102760	RGCC	regulator of cell cycle	down-regulated in CP
853	ENSG00000182218	HHIPL1	HHIP-like 1	up-regulated in VZ
854	ENSG00000125869	LAMP5	lysosomal-associated membrane protein family, member 5	up-regulated in VZ
855	ENSG00000147202	DIAPH2	diaphanous homolog 2 (Drosophila)	--
856	ENSG00000101412	E2F1	E2F transcription factor 1	down-regulated in CP
857	ENSG00000021300	PLEKHB1	pleckstrin homology domain containing, family B (evectins) member 1	down-regulated in CP
858	ENSG00000011028	MRC2	mannose receptor, C type 2	--
859	ENSG00000143947	RPS27A	ribosomal protein S27a	--
860	ENSG00000148459	PDSS1	prenyl (decaprenyl) diphosphate synthase, subunit 1	--
861	ENSG00000164904	ALDH7A1	aldehyde dehydrogenase 7 family, member A1	down-regulated in CP
862	ENSG00000100979	PLTP	phospholipid transfer protein	--
863	ENSG00000228677	TTC3-AS1	TTC3 antisense RNA 1	--
864	ENSG00000115271	GCA	grancalcin, EF-hand calcium binding protein	down-regulated in CP
865	ENSG00000105011	ASF1B	ASF1 anti-silencing function 1 homolog B (S. cerevisiae)	down-regulated in CP
866	ENSG00000053371	AKR7A2	aldo-keto reductase family 7, member A2 (aflatoxin aldehyde reductase)	down-regulated in CP
867	ENSG00000139433	GLTP	glycolipid transfer protein	down-regulated in CP
868	ENSG00000183814	LIN9	lin-9 homolog (C. elegans)	down-regulated in CP
869	ENSG00000080986	NDC80	NDC80 kinetochore complex component homolog (S. cerevisiae)	--
870	ENSG00000179241	LDLRAD3	low density lipoprotein receptor class A domain containing 3	down-regulated in CP
871	ENSG00000113805	CNTN3	contactin 3 (plasmacytoma associated)	up-regulated in VZ
872	ENSG00000115084	SLC35F5	solute carrier family 35, member F5	--
873	ENSG00000162692	VCAM1	vascular cell adhesion molecule 1	--
874	ENSG00000147509	RGS20	regulator of G-protein signaling 20	down-regulated in CP
875	ENSG00000249858	SNX5P1	sorting nexin 5 pseudogene 1	up-regulated in VZ
876	ENSG00000143578	CREB3L4	cAMP responsive element binding protein 3-like 4	down-regulated in CP
877	ENSG00000101493	ZNF516	zinc finger protein 516	down-regulated in CP
878	ENSG00000135451	TROAP	trophinin associated protein (tastin)	down-regulated in CP
879	ENSG00000142669	SH3BGRL3	SH3 domain binding glutamic acid-rich protein like 3	--
880	ENSG00000091409	ITGA6	integrin, alpha 6	--
881	ENSG00000170962	PDGFD	platelet derived growth factor D	--
882	ENSG00000214013	GANC	glucosidase, alpha; neutral C	--
883	ENSG00000130988	RGN	regucalcin (senescence marker protein-30)	--
884	ENSG00000170345	FOS	FBJ murine osteosarcoma viral oncogene homolog	--
885	ENSG00000163900	TMEM41A	transmembrane protein 41A	--
886	ENSG00000177283	FZD8	frizzled family receptor 8	--
887	ENSG00000170275	CRTAP	cartilage associated protein	down-regulated in CP
888	ENSG00000165806	CASP7	caspase 7, apoptosis-related cysteine peptidase	--
889	ENSG00000251920	RNA5SP216	RNA, 5S ribosomal pseudogene 216	--
890	ENSG00000135185	C7ORF23	chromosome 7 open reading frame 23	--
891	ENSG00000148737	TCF7L2	transcription factor 7-like 2 (T-cell specific, HMG-box)	--
892	ENSG00000182378	PLCXD1	phosphatidylinositol-specific phospholipase C, X domain containing 1	--
893	ENSG00000231064	RP11-263K19.4	--	up-regulated in VZ
894	ENSG00000184384	MAML2	mastermind-like 2 (Drosophila)	--
895	ENSG00000182108	DEXI	Dexi homolog (mouse)	down-regulated in CP
896	ENSG00000133739	LRRCC1	leucine rich repeat and coiled-coil centrosomal protein 1	up-regulated in VZ
897	ENSG00000204084	INPP5B	inositol polyphosphate-5-phosphatase, 75kDa	--
898	ENSG00000055070	SZRD1	SUZ RNA binding domain containing 1	down-regulated in CP
899	ENSG00000173349	SFT2D3	SFT2 domain containing 3	--
900	ENSG00000121152	NCAPH	non-SMC condensin I complex, subunit H	--
901	ENSG00000133789	SWAP70	SWAP switching B-cell complex 70kDa subunit	--
902	ENSG00000132819	RBM38	RNA binding motif protein 38	down-regulated in CP
903	ENSG00000176731	C8ORF59	chromosome 8 open reading frame 59	down-regulated in CP
904	ENSG00000135046	ANXA1	annexin A1	--
905	ENSG00000136960	ENPP2	ectonucleotide pyrophosphatase/phosphodiesterase 2	up-regulated in VZ
906	ENSG00000251701	--	--	--
907	ENSG00000172728	FUT10	fucosyltransferase 10 (alpha (1,3) fucosyltransferase)	--
908	ENSG00000134201	GSTM5	glutathione S-transferase mu 5	down-regulated in CP
909	ENSG00000204922	C11ORF83	chromosome 11 open reading frame 83	down-regulated in CP
910	ENSG00000254374	RP11-152F13.1	--	--
911	ENSG00000162755	KLHDC9	kelch domain containing 9	up-regulated in VZ
912	ENSG00000134352	IL6ST	interleukin 6 signal transducer (gp130, oncostatin M receptor)	up-regulated in VZ
913	ENSG00000184232	OAF	OAF homolog (Drosophila)	down-regulated in CP
914	ENSG00000204388	HSPA1B	heat shock 70kDa protein 1B	down-regulated in CP
915	ENSG00000239900	ADSL	adenylosuccinate lyase	down-regulated in CP
916	ENSG00000107554	DNMBP	dynamin binding protein	--
917	ENSG00000069020	MAST4	microtubule associated serine/threonine kinase family member 4	--
918	ENSG00000165626	BEND7	BEN domain containing 7	down-regulated in CP
919	ENSG00000007516	BAIAP3	BAI1-associated protein 3	--
920	ENSG00000106462	EZH2	enhancer of zeste homolog 2 (Drosophila)	down-regulated in CP
921	ENSG00000105894	PTN	pleiotrophin	--
922	ENSG00000206432	TMEM200C	transmembrane protein 200C	down-regulated in CP
923	ENSG00000108679	LGALS3BP	lectin, galactoside-binding, soluble, 3 binding protein	down-regulated in CP
924	ENSG00000134222	PSRC1	proline/serine-rich coiled-coil 1	down-regulated in CP
925	ENSG00000085982	USP40	ubiquitin specific peptidase 40	--
926	ENSG00000184924	PTRHD1	peptidyl-tRNA hydrolase domain containing 1	down-regulated in CP
927	ENSG00000156172	C8ORF37	chromosome 8 open reading frame 37	--
928	ENSG00000004799	PDK4	pyruvate dehydrogenase kinase, isozyme 4	--
929	ENSG00000198805	PNP	purine nucleoside phosphorylase	down-regulated in CP
930	ENSG00000005436	GCFC2	GC-rich sequence DNA-binding factor 2	down-regulated in CP
931	ENSG00000123636	BAZ2B	bromodomain adjacent to zinc finger domain, 2B	down-regulated in CP
932	ENSG00000068078	FGFR3	fibroblast growth factor receptor 3	--
933	ENSG00000170322	NFRKB	nuclear factor related to kappaB binding protein	--
934	ENSG00000171189	GRIK1	glutamate receptor, ionotropic, kainate 1	--
935	ENSG00000230356	NCAPD2P1	non-SMC condensin I complex, subunit D2 pseudogene 1	down-regulated in CP
936	ENSG00000217555	CKLF	chemokine-like factor	down-regulated in CP
937	ENSG00000254087	LYN	v-yes-1 Yamaguchi sarcoma viral related oncogene homolog	down-regulated in CP
938	ENSG00000080200	CRYBG3	beta-gamma crystallin domain containing 3	--
939	ENSG00000157399	ARSE	arylsulfatase E (chondrodysplasia punctata 1)	up-regulated in VZ
940	ENSG00000224061	AC092106.1	--	down-regulated in CP
941	ENSG00000214009	PCNAP3	proliferating cell nuclear antigen pseudogene 3	down-regulated in CP
942	ENSG00000164687	FABP5	fatty acid binding protein 5 (psoriasis-associated)	down-regulated in CP
943	ENSG00000224389	C4B	complement component 4B (Chido blood group)	--
944	ENSG00000213005	PTTG3P	pituitary tumor-transforming 3, pseudogene	down-regulated in CP
945	ENSG00000237406	NDUFA9P1	NADH dehydrogenase (ubiquinone) 1 alpha subcomplex, 9, pseudogene 1	--
946	ENSG00000163508	EOMES	eomesodermin	down-regulated in CP
947	ENSG00000151952	TMEM132D	transmembrane protein 132D	--
948	ENSG00000101224	CDC25B	cell division cycle 25 homolog B (S. pombe)	down-regulated in CP
949	ENSG00000247866	--	--	--
950	ENSG00000145331	TRMT10A	tRNA methyltransferase 10 homolog A (S. cerevisiae)	--
951	ENSG00000167173	C15ORF39	chromosome 15 open reading frame 39	--
952	ENSG00000160781	PAQR6	progestin and adipoQ receptor family member VI	down-regulated in CP
953	ENSG00000226405	RP5-984P4.1	--	up-regulated in VZ
954	ENSG00000101935	AMMECR1	Alport syndrome, mental retardation, midface hypoplasia and elliptocytosis chromosomal region gene 1	--
955	ENSG00000122884	P4HA1	prolyl 4-hydroxylase, alpha polypeptide I	--
956	ENSG00000185697	MYBL1	v-myb myeloblastosis viral oncogene homolog (avian)-like 1	down-regulated in CP
957	ENSG00000250463	RP11-226L15.4	--	--
958	ENSG00000150540	HNMT	histamine N-methyltransferase	down-regulated in CP
959	ENSG00000254729	XXBAC-BPG116M5.15	--	--
960	ENSG00000133104	SPG20	spastic paraplegia 20 (Troyer syndrome)	up-regulated in VZ
961	ENSG00000243504	KB-1589B1.1	--	down-regulated in CP
962	ENSG00000162840	MT1P2	metallothionein 1 pseudogene 2	up-regulated in VZ
963	ENSG00000031691	CENPQ	centromere protein Q	down-regulated in CP
964	ENSG00000131844	MCCC2	methylcrotonoyl-CoA carboxylase 2 (beta)	--
965	ENSG00000151718	WWC2	WW and C2 domain containing 2	up-regulated in VZ
966	ENSG00000164045	CDC25A	cell division cycle 25 homolog A (S. pombe)	down-regulated in CP
967	ENSG00000250151	ARPC4-TTLL3	ARPC4-TTLL3 readthrough	--
968	ENSG00000226017	PRICKLE2-AS3	PRICKLE2 antisense RNA 3	--
969	ENSG00000155729	KCTD18	potassium channel tetramerisation domain containing 18	down-regulated in CP
970	ENSG00000188985	DHFRP1	dihydrofolate reductase pseudogene 1	down-regulated in CP
971	ENSG00000116044	NFE2L2	nuclear factor (erythroid-derived 2)-like 2	down-regulated in CP
972	ENSG00000197210	KB-1592A4.15	--	--
973	ENSG00000196455	PIK3R4	phosphoinositide-3-kinase, regulatory subunit 4	up-regulated in VZ
974	ENSG00000235489	RP11-386C23.1	--	down-regulated in CP
975	ENSG00000226455	RP3-512E2.2	--	--
976	ENSG00000187049	TMEM216	transmembrane protein 216	--
977	ENSG00000090006	LTBP4	latent transforming growth factor beta binding protein 4	down-regulated in CP
978	ENSG00000079215	SLC1A3	solute carrier family 1 (glial high affinity glutamate transporter), member 3	--
979	ENSG00000144655	CSRNP1	cysteine-serine-rich nuclear protein 1	down-regulated in CP
980	ENSG00000141499	WRAP53	WD repeat containing, antisense to TP53	--
981	ENSG00000081913	PHLPP1	PH domain and leucine rich repeat protein phosphatase 1	--
982	ENSG00000146918	NCAPG2	non-SMC condensin II complex, subunit G2	--
983	ENSG00000135929	CYP27A1	cytochrome P450, family 27, subfamily A, polypeptide 1	up-regulated in VZ
984	ENSG00000100297	MCM5	minichromosome maintenance complex component 5	down-regulated in CP
985	ENSG00000223901	AP001469.5	--	--
986	ENSG00000004975	DVL2	dishevelled, dsh homolog 2 (Drosophila)	down-regulated in CP
987	ENSG00000039560	RAI14	retinoic acid induced 14	down-regulated in CP
988	ENSG00000015532	XYLT2	xylosyltransferase II	--
989	ENSG00000105287	PRKD2	protein kinase D2	down-regulated in CP
990	ENSG00000162734	PEA15	phosphoprotein enriched in astrocytes 15	down-regulated in CP
991	ENSG00000182968	SOX1	SRY (sex determining region Y)-box 1	--
992	ENSG00000125753	VASP	vasodilator-stimulated phosphoprotein	down-regulated in CP
993	ENSG00000169604	ANTXR1	anthrax toxin receptor 1	down-regulated in CP
994	ENSG00000049860	HEXB	hexosaminidase B (beta polypeptide)	down-regulated in CP
995	ENSG00000198692	EIF1AY	eukaryotic translation initiation factor 1A, Y-linked	down-regulated in CP
996	ENSG00000186871	ERCC6L	excision repair cross-complementing rodent repair deficiency, complementation group 6-like	down-regulated in CP
997	ENSG00000127990	SGCE	sarcoglycan, epsilon	down-regulated in CP
998	ENSG00000171100	MTM1	myotubularin 1	--
999	ENSG00000173218	VANGL1	vang-like 1 (van gogh, Drosophila)	--
1000	ENSG00000243147	MRPL33	mitochondrial ribosomal protein L33	down-regulated in CP
1001	ENSG00000108406	DHX40	DEAH (Asp-Glu-Ala-His) box polypeptide 40	down-regulated in CP
1002	ENSG00000038427	VCAN	versican	up-regulated in VZ
1003	ENSG00000112851	ERBB2IP	erbb2 interacting protein	down-regulated in CP
1004	ENSG00000245793	--	--	--
1005	ENSG00000214456	PLIN5	perilipin 5	up-regulated in VZ
1006	ENSG00000234631	AL162407.1	CDNA FLJ20147 fis, clone COL07954; HCG1781466; Uncharacterized protein	down-regulated in CP
1007	ENSG00000253810	PSAT1P1	phosphoserine aminotransferase 1 pseudogene 1	--
1008	ENSG00000112312	GMNN	geminin, DNA replication inhibitor	down-regulated in CP
1009	ENSG00000131848	ZSCAN5A	zinc finger and SCAN domain containing 5A	up-regulated in VZ
1010	ENSG00000105516	DBP	D site of albumin promoter (albumin D-box) binding protein	--
1011	ENSG00000180900	SCRIB	scribbled homolog (Drosophila)	--
1012	ENSG00000189171	S100A13	S100 calcium binding protein A13	--
1013	ENSG00000094880	CDC23	cell division cycle 23 homolog (S. cerevisiae)	--
1014	ENSG00000158435	C2ORF29	chromosome 2 open reading frame 29	downOSVZ
1015	ENSG00000115942	ORC2	origin recognition complex, subunit 2	--
1016	ENSG00000240344	PPIL3	peptidylprolyl isomerase (cyclophilin)-like 3	down-regulated in CP
1017	ENSG00000227325	AC021106.1	--	down-regulated in CP
1018	ENSG00000175182	FAM131A	family with sequence similarity 131, member A	--
1019	ENSG00000155380	SLC16A1	solute carrier family 16, member 1 (monocarboxylic acid transporter 1)	up-regulated in VZ
1020	ENSG00000234165	AC114877.3	--	down-regulated in CP
1021	ENSG00000122642	FKBP9	FK506 binding protein 9, 63 kDa	--
1022	ENSG00000157657	ZNF618	zinc finger protein 618	up-regulated in VZ
1023	ENSG00000123737	EXOSC9	exosome component 9	down-regulated in CP
1024	ENSG00000196767	POU3F4	POU class 3 homeobox 4	down-regulated in CP
1025	ENSG00000185347	C14ORF80	chromosome 14 open reading frame 80	down-regulated in CP
1026	ENSG00000177034	MTX3	metaxin 3	--
1027	ENSG00000125733	TRIP10	thyroid hormone receptor interactor 10	down-regulated in CP
1028	ENSG00000103152	MPG	N-methylpurine-DNA glycosylase	--
1029	ENSG00000141198	TOM1L1	target of myb1 (chicken)-like 1	--
1030	ENSG00000102265	TIMP1	TIMP metallopeptidase inhibitor 1	down-regulated in CP
1031	ENSG00000136859	ANGPTL2	angiopoietin-like 2	down-regulated in CP
1032	ENSG00000173482	PTPRM	protein tyrosine phosphatase, receptor type, M	--
1033	ENSG00000166439	RNF169	ring finger protein 169	--
1034	ENSG00000030582	GRN	granulin	down-regulated in CP
1035	ENSG00000126803	HSPA2	heat shock 70kDa protein 2	down-regulated in CP
1036	ENSG00000178202	KDELC2	KDEL (Lys-Asp-Glu-Leu) containing 2	--
1037	ENSG00000186261	--	--	down-regulated in CP
1038	ENSG00000146410	FAM54A	family with sequence similarity 54, member A	up-regulated in VZ
1039	ENSG00000106080	FKBP14	FK506 binding protein 14, 22 kDa	--
1040	ENSG00000141510	TP53	tumor protein p53	down-regulated in CP
1041	ENSG00000139350	NEDD1	neural precursor cell expressed, developmentally down-regulated 1	--
1042	ENSG00000245385	RP11-334E6.10	--	down-regulated in CP
1043	ENSG00000113504	SLC12A7	solute carrier family 12 (potassium/chloride transporters), member 7	down-regulated in CP
1044	ENSG00000179104	TMTC2	transmembrane and tetratricopeptide repeat containing 2	down-regulated in CP
1045	ENSG00000109814	UGDH	UDP-glucose 6-dehydrogenase	down-regulated in CP
1046	ENSG00000247271	CTD-2003C8.1	--	--
1047	ENSG00000166598	HSP90B1	heat shock protein 90kDa beta (Grp94), member 1	up-regulated in VZ
1048	ENSG00000149451	ADAM33	ADAM metallopeptidase domain 33	up-regulated in VZ
1049	ENSG00000247180	--	--	--
1050	ENSG00000186350	RXRA	retinoid X receptor, alpha	down-regulated in CP
1051	ENSG00000020922	MRE11A	MRE11 meiotic recombination 11 homolog A (S. cerevisiae)	--
1052	ENSG00000164171	ITGA2	integrin, alpha 2 (CD49B, alpha 2 subunit of VLA-2 receptor)	--
1053	ENSG00000011376	LARS2	leucyl-tRNA synthetase 2, mitochondrial	--
1054	ENSG00000158006	PAFAH2	platelet-activating factor acetylhydrolase 2, 40kDa	--
1055	ENSG00000143228	NUF2	NUF2, NDC80 kinetochore complex component, homolog (S. cerevisiae)	--
1056	ENSG00000230330	HMGN2P3	high mobility group nucleosomal binding domain 2 pseudogene 3	down-regulated in CP
1057	ENSG00000131747	TOP2A	topoisomerase (DNA) II alpha 170kDa	--
1058	ENSG00000163864	NMNAT3	nicotinamide nucleotide adenylyltransferase 3	--
1059	ENSG00000188338	SLC38A3	solute carrier family 38, member 3	down-regulated in CP
1060	ENSG00000066468	FGFR2	fibroblast growth factor receptor 2	--
1061	ENSG00000183840	GPR39	G protein-coupled receptor 39	--
1062	ENSG00000167747	C19ORF48	chromosome 19 open reading frame 48	down-regulated in CP
1063	ENSG00000182902	SLC25A18	solute carrier family 25 (glutamate carrier), member 18	down-regulated in CP
1064	ENSG00000165478	HEPACAM	hepatic and glial cell adhesion molecule	--
1065	ENSG00000165801	ARHGEF40	Rho guanine nucleotide exchange factor (GEF) 40	--
1066	ENSG00000005059	CCDC109B	coiled-coil domain containing 109B	up-regulated in VZ
1067	ENSG00000110871	COQ5	coenzyme Q5 homolog, methyltransferase (S. cerevisiae)	--
1068	ENSG00000174839	FAM116A	family with sequence similarity 116, member A	--
1069	ENSG00000062822	POLD1	polymerase (DNA directed), delta 1, catalytic subunit	down-regulated in CP
1070	ENSG00000140263	SORD	sorbitol dehydrogenase	--
1071	ENSG00000118960	HS1BP3	HCLS1 binding protein 3	--
1072	ENSG00000231007	CDC20P1	cell division cycle 20 homolog (S. cerevisiae) pseudogene 1	--
1073	ENSG00000168487	BMP1	bone morphogenetic protein 1	down-regulated in CP
1074	ENSG00000188459	WASF4P	WAS protein family, member 4, pseudogene	down-regulated in CP
1075	ENSG00000242288	RP11-464F9.1	--	--
1076	ENSG00000146834	MEPCE	methylphosphate capping enzyme	--
1077	ENSG00000178814	OPLAH	5-oxoprolinase (ATP-hydrolysing)	down-regulated in CP
1078	ENSG00000079335	CDC14A	CDC14 cell division cycle 14 homolog A (S. cerevisiae)	down-regulated in CP
1079	ENSG00000175309	AGXT2L2	alanine-glyoxylate aminotransferase 2-like 2	down-regulated in CP
1080	ENSG00000163629	PTPN13	protein tyrosine phosphatase, non-receptor type 13 (APO-1/CD95 (Fas)-associated phosphatase)	up-regulated in VZ
1081	ENSG00000101849	TBL1X	transducin (beta)-like 1X-linked	down-regulated in CP
1082	ENSG00000008311	AASS	aminoadipate-semialdehyde synthase	--
1083	ENSG00000164050	PLXNB1	plexin B1	--
1084	ENSG00000203865	ATP1A1OS	ATP1A1 opposite strand	--
1085	ENSG00000214826	DDX12P	DEAD/H (Asp-Glu-Ala-Asp/His) box polypeptide 12, pseudogene	down-regulated in CP
1086	ENSG00000138379	MSTN	myostatin	--
1087	ENSG00000126070	EIF2C3	eukaryotic translation initiation factor 2C, 3	--
1088	ENSG00000110063	DCPS	decapping enzyme, scavenger	down-regulated in CP
1089	ENSG00000187079	TEAD1	TEA domain family member 1 (SV40 transcriptional enhancer factor)	down-regulated in CP
1090	ENSG00000197921	HES5	hairy and enhancer of split 5 (Drosophila)	--
1091	ENSG00000137070	IL11RA	interleukin 11 receptor, alpha	down-regulated in CP
1092	ENSG00000230135	--	--	--
1093	ENSG00000150433	TMEM218	transmembrane protein 218	down-regulated in CP
1094	ENSG00000110536	PTPMT1	protein tyrosine phosphatase, mitochondrial 1	--
1095	ENSG00000179632	MAF1	MAF1 homolog (S. cerevisiae)	down-regulated in CP
1096	ENSG00000166801	FAM111A	family with sequence similarity 111, member A	down-regulated in CP
1097	ENSG00000142871	CYR61	cysteine-rich, angiogenic inducer, 61	--
1098	ENSG00000164039	BDH2	3-hydroxybutyrate dehydrogenase, type 2	down-regulated in CP
1099	ENSG00000135535	CD164	CD164 molecule, sialomucin	down-regulated in CP
1100	ENSG00000179314	WSCD1	WSC domain containing 1	down-regulated in CP
1101	ENSG00000103852	TTC23	tetratricopeptide repeat domain 23	--
1102	ENSG00000120159	CAAP1	caspase activity and apoptosis inhibitor 1	down-regulated in CP
1103	ENSG00000181195	PENK	proenkephalin	--
1104	ENSG00000151929	BAG3	BCL2-associated athanogene 3	down-regulated in CP
1105	ENSG00000252344	--	--	--
1106	ENSG00000185745	IFIT1	interferon-induced protein with tetratricopeptide repeats 1	up-regulated in VZ
1107	ENSG00000142627	EPHA2	EPH receptor A2	up-regulated in VZ
1108	ENSG00000109674	NEIL3	nei endonuclease VIII-like 3 (E. coli)	down-regulated in CP
1109	ENSG00000010219	DYRK4	dual-specificity tyrosine-(Y)-phosphorylation regulated kinase 4	down-regulated in CP
1110	ENSG00000180447	GAS1	growth arrest-specific 1	down-regulated in CP
1111	ENSG00000113368	LMNB1	lamin B1	down-regulated in CP
1112	ENSG00000146858	ZC3HAV1L	zinc finger CCCH-type, antiviral 1-like	down-regulated in CP
1113	ENSG00000198951	NAGA	N-acetylgalactosaminidase, alpha-	down-regulated in CP
1114	ENSG00000123975	CKS2	CDC28 protein kinase regulatory subunit 2	--
1115	ENSG00000156313	RPGR	retinitis pigmentosa GTPase regulator	up-regulated in VZ
1116	ENSG00000204525	HLA-C	major histocompatibility complex, class I, C	down-regulated in CP
1117	ENSG00000107562	CXCL12	chemokine (C-X-C motif) ligand 12	down-regulated in CP
1118	ENSG00000064961	HMG20B	high mobility group 20B	down-regulated in CP
1119	ENSG00000138794	CASP6	caspase 6, apoptosis-related cysteine peptidase	down-regulated in CP
1120	ENSG00000105397	TYK2	tyrosine kinase 2	down-regulated in CP
1121	ENSG00000134602	MST4	Serine/threonine-protein kinase MST4	--
1122	ENSG00000219626	FAM228B	family with sequence similarity 228, member B	--
1123	ENSG00000007372	PAX6	paired box 6	--
1124	ENSG00000231726	HMGN2P6	high mobility group nucleosomal binding domain 2 pseudogene 6	down-regulated in CP
1125	ENSG00000168917	SLC35G2	solute carrier family 35, member G2	down-regulated in CP
1126	ENSG00000224183	SDHDP6	succinate dehydrogenase complex, subunit D, integral membrane protein pseudogene 6	--
1127	ENSG00000101680	LAMA1	laminin, alpha 1	--
1128	ENSG00000109099	PMP22	peripheral myelin protein 22	--
1129	ENSG00000160967	--	--	down-regulated in CP
1130	ENSG00000000460	C1ORF112	chromosome 1 open reading frame 112	--
1131	ENSG00000068489	PRR11	proline rich 11	down-regulated in CP
1132	ENSG00000109911	ELP4	elongator acetyltransferase complex subunit 4	down-regulated in CP
1133	ENSG00000215788	TNFRSF25	tumor necrosis factor receptor superfamily, member 25	--
1134	ENSG00000226543	MYL6P1	myosin, light chain 6 pseudogene 1	down-regulated in CP
1135	ENSG00000143303	RRNAD1	ribosomal RNA adenine dimethylase domain containing 1	down-regulated in CP
1136	ENSG00000237810	CTD-2571E19.3	--	--
1137	ENSG00000150551	LYPD1	LY6/PLAUR domain containing 1	down-regulated in CP
1138	ENSG00000183779	ZNF703	zinc finger protein 703	down-regulated in CP
1139	ENSG00000213938	SEPHS1P6	selenophosphate synthetase 1 pseudogene 6	down-regulated in CP
1140	ENSG00000197415	VEPH1	ventricular zone expressed PH domain homolog 1 (zebrafish)	down-regulated in CP
1141	ENSG00000161714	PLCD3	phospholipase C, delta 3	down-regulated in CP
1142	ENSG00000121104	FAM117A	family with sequence similarity 117, member A	--
1143	ENSG00000253306	--	--	--
1144	ENSG00000105939	ZC3HAV1	zinc finger CCCH-type, antiviral 1	down-regulated in CP
1145	ENSG00000129474	AJUBA	ajuba LIM protein	--
1146	ENSG00000006042	TMEM98	transmembrane protein 98	down-regulated in CP
1147	ENSG00000153832	FBXO36	F-box protein 36	up-regulated in VZ
1148	ENSG00000236280	AC114737.3	--	down-regulated in CP
1149	ENSG00000171786	NHLH1	nescient helix loop helix 1	down-regulated in CP
1150	ENSG00000214941	ZSWIM7	zinc finger, SWIM-type containing 7	--
1151	ENSG00000100577	GSTZ1	glutathione S-transferase zeta 1	down-regulated in CP
1152	ENSG00000183798	EMILIN3	elastin microfibril interfacer 3	down-regulated in CP
1153	ENSG00000164818	HEATR2	HEAT repeat containing 2	up-regulated in VZ
1154	ENSG00000139531	SUOX	sulfite oxidase	--
1155	ENSG00000151233	GXYLT1	glucoside xylosyltransferase 1	--
1156	ENSG00000074181	NOTCH3	notch 3	--
1157	ENSG00000184902	--	--	--
1158	ENSG00000105854	PON2	paraoxonase 2	--
1159	ENSG00000115234	SNX17	sorting nexin 17	down-regulated in CP
1160	ENSG00000178449	COX14	COX14 cytochrome c oxidase assembly homolog (S. cerevisiae)	down-regulated in CP
1161	ENSG00000006210	CX3CL1	chemokine (C-X3-C motif) ligand 1	--
1162	ENSG00000228962	HCG23	HLA complex group 23 (non-protein coding)	--
1163	ENSG00000136518	ACTL6A	actin-like 6A	down-regulated in CP
1164	ENSG00000108641	B9D1	B9 protein domain 1	up-regulated in VZ
1165	ENSG00000135047	CTSL1	cathepsin L1	--
1166	ENSG00000111266	DUSP16	dual specificity phosphatase 16	down-regulated in CP
1167	ENSG00000129038	LOXL1	lysyl oxidase-like 1	down-regulated in CP
1168	ENSG00000101773	RBBP8	retinoblastoma binding protein 8	down-regulated in CP
1169	ENSG00000160111	CPAMD8	C3 and PZP-like, alpha-2-macroglobulin domain containing 8	down-regulated in CP
1170	ENSG00000213397	HAUS7	HAUS augmin-like complex, subunit 7	--
1171	ENSG00000144401	METTL21A	methyltransferase like 21A	down-regulated in CP
1172	ENSG00000105722	ERF	Ets2 repressor factor	--
1173	ENSG00000184661	CDCA2	cell division cycle associated 2	--
1174	ENSG00000142731	PLK4	polo-like kinase 4	down-regulated in CP
1175	ENSG00000115866	DARS	aspartyl-tRNA synthetase	down-regulated in CP
1176	ENSG00000165948	IFI27L1	interferon, alpha-inducible protein 27-like 1	down-regulated in CP
1177	ENSG00000118298	CA14	carbonic anhydrase XIV	down-regulated in CP
1178	ENSG00000185689	C6ORF201	chromosome 6 open reading frame 201	up-regulated in VZ
1179	ENSG00000159055	MIS18A	MIS18 kinetochore protein homolog A (S. pombe)	down-regulated in CP
1180	ENSG00000065882	TBC1D1	TBC1 (tre-2/USP6, BUB2, cdc16) domain family, member 1	--
1181	ENSG00000132109	TRIM21	tripartite motif containing 21	--
1182	ENSG00000184669	OR7E14P	olfactory receptor, family 7, subfamily E, member 14 pseudogene	up-regulated in VZ
1183	ENSG00000143476	DTL	denticleless E3 ubiquitin protein ligase homolog (Drosophila)	down-regulated in CP
1184	ENSG00000236859	AC018737.1	--	down-regulated in CP
1185	ENSG00000165490	C11ORF82	chromosome 11 open reading frame 82	--
1186	ENSG00000171714	ANO5	anoctamin 5	--
1187	ENSG00000106624	AEBP1	AE binding protein 1	--
1188	ENSG00000126216	TUBGCP3	tubulin, gamma complex associated protein 3	down-regulated in CP
1189	ENSG00000205141	--	--	up-regulated in VZ
1190	ENSG00000144791	LIMD1	LIM domains containing 1	--
1191	ENSG00000181965	NEUROG1	neurogenin 1	down-regulated in CP
1192	ENSG00000137812	CASC5	cancer susceptibility candidate 5	--
1193	ENSG00000247103	--	--	--
1194	ENSG00000056998	GYG2	glycogenin 2	up-regulated in VZ
1195	ENSG00000254969	RP11-939C17.2	--	up-regulated in VZ
1196	ENSG00000132646	PCNA	proliferating cell nuclear antigen	down-regulated in CP
1197	ENSG00000140931	CMTM3	CKLF-like MARVEL transmembrane domain containing 3	down-regulated in CP
1198	ENSG00000103260	METRN	meteorin, glial cell differentiation regulator	down-regulated in CP
1199	ENSG00000253676	TAGLN2P1	transgelin 2 pseudogene 1	--
1200	ENSG00000112981	NME5	NME/NM23 family member 5	up-regulated in VZ
1201	ENSG00000138600	SPPL2A	signal peptide peptidase like 2A	--
1202	ENSG00000196924	FLNA	filamin A, alpha	--
1203	ENSG00000165244	ZNF367	zinc finger protein 367	down-regulated in CP
1204	ENSG00000163545	NUAK2	NUAK family, SNF1-like kinase, 2	up-regulated in VZ
1205	ENSG00000250798	--	--	--
1206	ENSG00000174776	WDR49	WD repeat domain 49	up-regulated in VZ
1207	ENSG00000071539	TRIP13	thyroid hormone receptor interactor 13	up-regulated in VZ
1208	ENSG00000093072	CECR1	cat eye syndrome chromosome region, candidate 1	down-regulated in CP
1209	ENSG00000153391	INO80C	INO80 complex subunit C	down-regulated in CP
1210	ENSG00000147065	MSN	moesin	down-regulated in CP
1211	ENSG00000223873	AC013733.5	--	down-regulated in CP
1212	ENSG00000150938	CRIM1	cysteine rich transmembrane BMP regulator 1 (chordin-like)	--
1213	ENSG00000139324	TMTC3	transmembrane and tetratricopeptide repeat containing 3	--
1214	ENSG00000125458	NT5C	5', 3'-nucleotidase, cytosolic	down-regulated in CP
1215	ENSG00000151514	--	--	--
1216	ENSG00000229743	AC018730.3	--	down-regulated in CP
1217	ENSG00000133740	E2F5	E2F transcription factor 5, p130-binding	up-regulated in VZ
1218	ENSG00000114446	IFT57	intraflagellar transport 57 homolog (Chlamydomonas)	up-regulated in VZ
1219	ENSG00000123427	METTL21B	methyltransferase like 21B	down-regulated in CP
1220	ENSG00000254806	SYS1-DBNDD2	SYS1-DBNDD2 readthrough (non-protein coding)	--
1221	ENSG00000100532	CGRRF1	cell growth regulator with ring finger domain 1	down-regulated in CP
1222	ENSG00000152749	GPR180	G protein-coupled receptor 180	--
1223	ENSG00000163083	INHBB	inhibin, beta B	--
1224	ENSG00000228407	RP4-800M22.1	--	down-regulated in CP
1225	ENSG00000127920	GNG11	guanine nucleotide binding protein (G protein), gamma 11	down-regulated in CP
1226	ENSG00000131094	C1QL1	complement component 1, q subcomponent-like 1	down-regulated in CP
1227	ENSG00000178764	ZHX2	zinc fingers and homeoboxes 2	down-regulated in CP
1228	ENSG00000117862	TXNDC12	thioredoxin domain containing 12 (endoplasmic reticulum)	--
1229	ENSG00000171476	HOPX	HOP homeobox	down-regulated in CP
1230	ENSG00000112419	PHACTR2	phosphatase and actin regulator 2	--
1231	ENSG00000137193	PIM1	pim-1 oncogene	up-regulated in VZ
1232	ENSG00000184838	PRR16	proline rich 16	--
1233	ENSG00000173456	RNF26	ring finger protein 26	--
1234	ENSG00000254422	RP11-864G5.3	--	--
1235	ENSG00000165185	KIAA1958	KIAA1958	--
1236	ENSG00000230530	LIMD1-AS1	LIMD1 antisense RNA 1	down-regulated in CP
1237	ENSG00000103528	SYT17	synaptotagmin XVII	down-regulated in CP
1238	ENSG00000245033	--	--	--
1239	ENSG00000075702	WDR62	WD repeat domain 62	down-regulated in CP
1240	ENSG00000189266	PNRC2	proline-rich nuclear receptor coactivator 2	down-regulated in CP
1241	ENSG00000237944	--	--	--
1242	ENSG00000204802	RP11-111F5.4	--	--
1243	ENSG00000114646	CSPG5	chondroitin sulfate proteoglycan 5 (neuroglycan C)	up-regulated in VZ
1244	ENSG00000182175	RGMA	RGM domain family, member A	up-regulated in VZ
1245	ENSG00000122986	HVCN1	hydrogen voltage-gated channel 1	--
1246	ENSG00000110002	VWA5A	von Willebrand factor A domain containing 5A	down-regulated in CP
1247	ENSG00000156802	ATAD2	ATPase family, AAA domain containing 2	--
1248	ENSG00000158106	RHPN1	rhophilin, Rho GTPase binding protein 1	up-regulated in VZ
1249	ENSG00000183098	GPC6	glypican 6	down-regulated in CP
1250	ENSG00000120162	MOB3B	MOB kinase activator 3B	--
1251	ENSG00000225472	RP11-120J1.1	--	down-regulated in CP
1252	ENSG00000122870	BICC1	bicaudal C homolog 1 (Drosophila)	down-regulated in CP
1253	ENSG00000042493	CAPG	capping protein (actin filament), gelsolin-like	down-regulated in CP
1254	ENSG00000184068	RP5-821D11.7	--	--
1255	ENSG00000144182	LIPT1	lipoyltransferase 1	up-regulated in VZ
1256	ENSG00000156162	DPY19L4	dpy-19-like 4 (C. elegans)	--
1257	ENSG00000196155	PLEKHG4	pleckstrin homology domain containing, family G (with RhoGef domain) member 4	down-regulated in CP
1258	ENSG00000125319	C17ORF53	chromosome 17 open reading frame 53	down-regulated in CP
1259	ENSG00000159792	PSKH1	protein serine kinase H1	down-regulated in CP
1260	ENSG00000075188	NUP37	nucleoporin 37kDa	down-regulated in CP
1261	ENSG00000247487	--	--	--
1262	ENSG00000230216	HSPB1P2	heat shock 27kDa protein 1 pseudogene 2	down-regulated in CP
1263	ENSG00000157911	PEX10	peroxisomal biogenesis factor 10	up-regulated in VZ
1264	ENSG00000128606	LRRC17	leucine rich repeat containing 17	--
1265	ENSG00000215057	PKMP5	pyruvate kinase, muscle pseudogene 5	--
1266	ENSG00000138182	KIF20B	kinesin family member 20B	--
1267	ENSG00000114698	PLSCR4	phospholipid scramblase 4	down-regulated in CP
1268	ENSG00000167900	TK1	thymidine kinase 1, soluble	down-regulated in CP
1269	ENSG00000249207	RP11-360F5.1	--	--
1270	ENSG00000152620	NADKD1	NAD kinase domain containing 1	up-regulated in VZ
1271	ENSG00000225445	--	--	--
1272	ENSG00000168026	TTC21A	tetratricopeptide repeat domain 21A	up-regulated in VZ
1273	ENSG00000106341	PPP1R17	protein phosphatase 1, regulatory subunit 17	down-regulated in CP
1274	ENSG00000109016	DHRS7B	dehydrogenase/reductase (SDR family) member 7B	--
1275	ENSG00000142798	HSPG2	heparan sulfate proteoglycan 2	--
1276	ENSG00000023697	DERA	deoxyribose-phosphate aldolase (putative)	down-regulated in CP
1277	ENSG00000253304	TMEM200B	transmembrane protein 200B	--
1278	ENSG00000185088	RPS27L	ribosomal protein S27-like	down-regulated in CP
1279	ENSG00000255292	AP002884.2	Uncharacterized protein	--
1280	ENSG00000113721	PDGFRB	platelet-derived growth factor receptor, beta polypeptide	down-regulated in CP
1281	ENSG00000024526	DEPDC1	DEP domain containing 1	--
1282	ENSG00000176057	--	--	up-regulated in VZ
1283	ENSG00000244405	ETV5	ets variant 5	--
1284	ENSG00000188153	COL4A5	collagen, type IV, alpha 5	--
1285	ENSG00000107249	GLIS3	GLIS family zinc finger 3	up-regulated in VZ
1286	ENSG00000106399	RPA3	replication protein A3, 14kDa	--
1287	ENSG00000235333	CTB-161A2.4	--	--
1288	ENSG00000104147	OIP5	Opa interacting protein 5	down-regulated in CP
1289	ENSG00000128463	EMC4	ER membrane protein complex subunit 4	down-regulated in CP
1290	ENSG00000228798	AP000473.5	--	down-regulated in CP
1291	ENSG00000058668	ATP2B4	ATPase, Ca++ transporting, plasma membrane 4	--
1292	ENSG00000151576	QTRTD1	queuine tRNA-ribosyltransferase domain containing 1	--
1293	ENSG00000149636	DSN1	DSN1, MIND kinetochore complex component, homolog (S. cerevisiae)	down-regulated in CP
1294	ENSG00000215700	BX511012.2	Proline-rich nuclear receptor coactivator 2	down-regulated in CP
1295	ENSG00000140848	CPNE2	copine II	down-regulated in CP
1296	ENSG00000254497	CTD-2560E9.5	--	--
1297	ENSG00000169436	COL22A1	collagen, type XXII, alpha 1	up-regulated in VZ
1298	ENSG00000135862	LAMC1	laminin, gamma 1 (formerly LAMB2)	down-regulated in CP
1299	ENSG00000233639	AC018730.1	--	down-regulated in CP
1300	ENSG00000118762	PKD2	polycystic kidney disease 2 (autosomal dominant)	--
1301	ENSG00000119004	CYP20A1	cytochrome P450, family 20, subfamily A, polypeptide 1	down-regulated in CP
1302	ENSG00000101938	CHRDL1	chordin-like 1	down-regulated in CP
1303	ENSG00000145246	ATP10D	ATPase, class V, type 10D	--
1304	ENSG00000124574	ABCC10	ATP-binding cassette, sub-family C (CFTR/MRP), member 10	down-regulated in CP
1305	ENSG00000100092	SH3BP1	SH3-domain binding protein 1	--
1306	ENSG00000107537	PHYH	phytanoyl-CoA 2-hydroxylase	down-regulated in CP
1307	ENSG00000142856	ITGB3BP	integrin beta 3 binding protein (beta3-endonexin)	down-regulated in CP
1308	ENSG00000116761	CTH	cystathionase (cystathionine gamma-lyase)	down-regulated in CP
1309	ENSG00000163428	LRRC58	leucine rich repeat containing 58	--
1310	ENSG00000173530	TNFRSF10D	tumor necrosis factor receptor superfamily, member 10d, decoy with truncated death domain	up-regulated in VZ
1311	ENSG00000129173	E2F8	E2F transcription factor 8	down-regulated in CP
1312	ENSG00000130635	COL5A1	collagen, type V, alpha 1	--
1313	ENSG00000186866	POFUT2	protein O-fucosyltransferase 2	up-regulated in VZ
1314	ENSG00000122952	ZWINT	ZW10 interactor	down-regulated in CP
1315	ENSG00000069943	PIGB	phosphatidylinositol glycan anchor biosynthesis, class B	--
1316	ENSG00000125148	MT2A	metallothionein 2A	--
1317	ENSG00000125611	CHCHD5	coiled-coil-helix-coiled-coil-helix domain containing 5	down-regulated in CP
1318	ENSG00000092036	HAUS4	HAUS augmin-like complex, subunit 4	down-regulated in CP
1319	ENSG00000175970	UNC119B	unc-119 homolog B (C. elegans)	--
1320	ENSG00000170370	EMX2	empty spiracles homeobox 2	down-regulated in CP
1321	ENSG00000109846	CRYAB	crystallin, alpha B	--
1322	ENSG00000124074	C16ORF48	chromosome 16 open reading frame 48	--
1323	ENSG00000163406	SLC15A2	solute carrier family 15 (H+/peptide transporter), member 2	--
1324	ENSG00000113645	WWC1	WW and C2 domain containing 1	up-regulated in VZ
1325	ENSG00000198189	HSD17B11	hydroxysteroid (17-beta) dehydrogenase 11	down-regulated in CP
1326	ENSG00000226982	CENPC1P1	centromere protein C 1 pseudogene 1	--
1327	ENSG00000013441	CLK1	CDC-like kinase 1	down-regulated in CP
1328	ENSG00000057252	SOAT1	sterol O-acyltransferase 1	--
1329	ENSG00000087903	RFX2	regulatory factor X, 2 (influences HLA class II expression)	--
1330	ENSG00000198885	ITPRIPL1	inositol 1,4,5-trisphosphate receptor interacting protein-like 1	down-regulated in CP
1331	ENSG00000130222	GADD45G	growth arrest and DNA-damage-inducible, gamma	down-regulated in CP
1332	ENSG00000167323	STIM1	stromal interaction molecule 1	up-regulated in VZ
1333	ENSG00000239887	C1ORF226	chromosome 1 open reading frame 226	down-regulated in CP
1334	ENSG00000228716	DHFR	dihydrofolate reductase	down-regulated in CP
1335	ENSG00000255114	RP11-110I1.6	--	--
1336	ENSG00000164109	MAD2L1	MAD2 mitotic arrest deficient-like 1 (yeast)	down-regulated in CP
1337	ENSG00000104375	STK3	serine/threonine kinase 3	--
1338	ENSG00000154099	DNAAF1	dynein, axonemal, assembly factor 1	--
1339	ENSG00000254307	KB-1608C10.2	--	down-regulated in CP
1340	ENSG00000112715	VEGFA	vascular endothelial growth factor A	up-regulated in VZ
1341	ENSG00000048342	CC2D2A	coiled-coil and C2 domain containing 2A	down-regulated in CP
1342	ENSG00000141401	IMPA2	inositol(myo)-1(or 4)-monophosphatase 2	up-regulated in VZ
1343	ENSG00000224883	CTA-250D10.19	--	--
1344	ENSG00000122966	CIT	citron (rho-interacting, serine/threonine kinase 21)	down-regulated in CP
1345	ENSG00000228449	--	--	--
1346	ENSG00000159388	BTG2	BTG family, member 2	down-regulated in CP
1347	ENSG00000181896	ZNF101	zinc finger protein 101	--
1348	ENSG00000170525	PFKFB3	6-phosphofructo-2-kinase/fructose-2,6-biphosphatase 3	up-regulated in VZ
1349	ENSG00000171885	AQP4	aquaporin 4	--
1350	ENSG00000031081	ARHGAP31	Rho GTPase activating protein 31	--
1351	ENSG00000043355	ZIC2	Zic family member 2	--
1352	ENSG00000162062	C16ORF59	chromosome 16 open reading frame 59	down-regulated in CP
1353	ENSG00000100441	KHNYN	KH and NYN domain containing	down-regulated in CP
1354	ENSG00000225177	RP11-390P2.4	--	--
1355	ENSG00000249532	RP11-148B6.1	--	--
1356	ENSG00000185986	SDHAP3	succinate dehydrogenase complex, subunit A, flavoprotein pseudogene 3	--
1357	ENSG00000214114	MYCBP	c-myc binding protein	--
1358	ENSG00000184979	USP18	ubiquitin specific peptidase 18	--
1359	ENSG00000111554	MDM1	Mdm1 nuclear protein homolog (mouse)	--
1360	ENSG00000101439	CST3	cystatin C	--
1361	ENSG00000142700	DMRTA2	DMRT-like family A2	down-regulated in CP
1362	ENSG00000144857	BOC	Boc homolog (mouse)	--
1363	ENSG00000135541	AHI1	Abelson helper integration site 1	--
1364	ENSG00000232483	--	--	--
1365	ENSG00000162994	CLHC1	clathrin heavy chain linker domain containing 1	up-regulated in VZ
1366	ENSG00000164898	C7ORF55	chromosome 7 open reading frame 55	up-regulated in VZ
1367	ENSG00000162972	C2ORF47	chromosome 2 open reading frame 47	up-regulated in VZ
1368	ENSG00000083444	PLOD1	procollagen-lysine, 2-oxoglutarate 5-dioxygenase 1	up-regulated in VZ
1369	ENSG00000143393	PI4KB	phosphatidylinositol 4-kinase, catalytic, beta	--
1370	ENSG00000137275	RIPK1	receptor (TNFRSF)-interacting serine-threonine kinase 1	--
1371	ENSG00000106333	PCOLCE	procollagen C-endopeptidase enhancer	--
1372	ENSG00000177426	TGIF1	TGFB-induced factor homeobox 1	--
1373	ENSG00000164056	SPRY1	sprouty homolog 1, antagonist of FGF signaling (Drosophila)	down-regulated in CP
1374	ENSG00000136040	PLXNC1	plexin C1	down-regulated in CP
1375	ENSG00000187951	ARHGAP11B	Rho GTPase activating protein 11B	down-regulated in CP
1376	ENSG00000110693	SOX6	SRY (sex determining region Y)-box 6	down-regulated in CP
1377	ENSG00000114107	CEP70	centrosomal protein 70kDa	down-regulated in CP
1378	ENSG00000234899	FLJ37644	--	up-regulated in VZ
1379	ENSG00000108479	GALK1	galactokinase 1	down-regulated in CP
1380	ENSG00000119977	TCTN3	tectonic family member 3	--
1381	ENSG00000226784	PGAM4	phosphoglycerate mutase family member 4	--
1382	ENSG00000117399	CDC20	cell division cycle 20 homolog (S. cerevisiae)	--
1383	ENSG00000144115	THNSL2	threonine synthase-like 2 (S. cerevisiae)	down-regulated in CP
1384	ENSG00000162669	HFM1	HFM1, ATP-dependent DNA helicase homolog (S. cerevisiae)	--
1385	ENSG00000136856	SLC2A8	solute carrier family 2 (facilitated glucose transporter), member 8	up-regulated in VZ
1386	ENSG00000166483	WEE1	WEE1 homolog (S. pombe)	--
1387	ENSG00000078177	N4BP2	NEDD4 binding protein 2	--
1388	ENSG00000132383	RPA1	replication protein A1, 70kDa	down-regulated in CP
1389	ENSG00000132330	SCLY	selenocysteine lyase	down-regulated in CP
1390	ENSG00000109618	SEPSECS	Sep (O-phosphoserine) tRNA:Sec (selenocysteine) tRNA synthase	--
1391	ENSG00000012048	BRCA1	breast cancer 1, early onset	down-regulated in CP
1392	ENSG00000146648	EGFR	epidermal growth factor receptor	--
1393	ENSG00000173193	PARP14	poly (ADP-ribose) polymerase family, member 14	--
1394	ENSG00000215386	LINC00478	long intergenic non-protein coding RNA 478	down-regulated in CP
1395	ENSG00000135314	KHDC1	KH homology domain containing 1	--
1396	ENSG00000205272	--	--	--
1397	ENSG00000154930	ACSS1	acyl-CoA synthetase short-chain family member 1	down-regulated in CP
1398	ENSG00000117650	NEK2	NIMA (never in mitosis gene a)-related kinase 2	--
1399	ENSG00000166813	KIF7	kinesin family member 7	down-regulated in CP
1400	ENSG00000234456	MAGI2-AS3	MAGI2 antisense RNA 3	--
1401	ENSG00000165175	MID1IP1	MID1 interacting protein 1	down-regulated in CP
1402	ENSG00000224953	SRIP3	sorcin pseudogene 3	--
1403	ENSG00000094804	CDC6	cell division cycle 6 homolog (S. cerevisiae)	down-regulated in CP
1404	ENSG00000244563	AC006011.4	--	down-regulated in CP
1405	ENSG00000013583	HEBP1	heme binding protein 1	down-regulated in CP
1406	ENSG00000179029	TMEM107	transmembrane protein 107	--
1407	ENSG00000178295	GEN1	Gen endonuclease homolog 1 (Drosophila)	down-regulated in CP
1408	ENSG00000139146	FAM60A	family with sequence similarity 60, member A	down-regulated in CP
1409	ENSG00000168765	GSTM4	glutathione S-transferase mu 4	down-regulated in CP
1410	ENSG00000122644	ARL4A	ADP-ribosylation factor-like 4A	--
1411	ENSG00000246935	--	--	--
1412	ENSG00000143891	GALM	galactose mutarotase (aldose 1-epimerase)	--
1413	ENSG00000054967	RELT	RELT tumor necrosis factor receptor	down-regulated in CP
1414	ENSG00000116194	ANGPTL1	angiopoietin-like 1	--
1415	ENSG00000179796	LRRC3B	leucine rich repeat containing 3B	--
1416	ENSG00000176142	TMEM39A	transmembrane protein 39A	--
1417	ENSG00000197077	KIAA1671	KIAA1671	--
1418	ENSG00000102384	CENPI	centromere protein I	down-regulated in CP
1419	ENSG00000146250	PRSS35	protease, serine, 35	up-regulated in VZ
1420	ENSG00000254898	RP11-513D5.2	--	--
1421	ENSG00000132199	ENOSF1	enolase superfamily member 1	--
1422	ENSG00000065675	PRKCQ	protein kinase C, theta	up-regulated in VZ
1423	ENSG00000115694	STK25	serine/threonine kinase 25	--
1424	ENSG00000148180	GSN	gelsolin	down-regulated in CP
1425	ENSG00000144741	SLC25A26	solute carrier family 25 (S-adenosylmethionine carrier), member 26	down-regulated in CP
1426	ENSG00000143450	OAZ3	ornithine decarboxylase antizyme 3	--
1427	ENSG00000176619	LMNB2	lamin B2	down-regulated in CP
1428	ENSG00000249014	HMGN2P4	high mobility group nucleosomal binding domain 2 pseudogene 4	down-regulated in CP
1429	ENSG00000119655	NPC2	Niemann-Pick disease, type C2	down-regulated in CP
1430	ENSG00000134910	STT3A	STT3, subunit of the oligosaccharyltransferase complex, homolog A (S. cerevisiae)	--
1431	ENSG00000077713	SLC25A43	solute carrier family 25, member 43	down-regulated in CP
1432	ENSG00000170161	RP11-262H14.4	--	--
1433	ENSG00000166803	KIAA0101	KIAA0101	down-regulated in CP
1434	ENSG00000127863	TNFRSF19	tumor necrosis factor receptor superfamily, member 19	--
1435	ENSG00000109107	ALDOC	aldolase C, fructose-bisphosphate	down-regulated in CP
1436	ENSG00000101542	CDH20	cadherin 20, type 2	--
1437	ENSG00000128951	DUT	deoxyuridine triphosphatase	down-regulated in CP
1438	ENSG00000157212	PAXIP1	PAX interacting (with transcription-activation domain) protein 1	up-regulated in VZ
1439	ENSG00000072571	HMMR	hyaluronan-mediated motility receptor (RHAMM)	down-regulated in CP
1440	ENSG00000162944	RFTN2	raftlin family member 2	down-regulated in CP
1441	ENSG00000213493	ACTN4P1	actinin, alpha 4 pseudogene 1	down-regulated in CP
1442	ENSG00000136732	GYPC	glycophorin C (Gerbich blood group)	down-regulated in CP
1443	ENSG00000233966	UBE2SP1	ubiquitin-conjugating enzyme E2S pseudogene 1	down-regulated in CP
1444	ENSG00000122585	NPY	neuropeptide Y	--
1445	ENSG00000149782	PLCB3	phospholipase C, beta 3 (phosphatidylinositol-specific)	down-regulated in CP
1446	ENSG00000160949	TONSL	tonsoku-like, DNA repair protein	down-regulated in CP
1447	ENSG00000132669	RIN2	Ras and Rab interactor 2	--
1448	ENSG00000248625	RP11-205M3.1	--	--
1449	ENSG00000146409	SLC18B1	solute carrier family 18, subfamily B, member 1	--
1450	ENSG00000131408	NR1H2	nuclear receptor subfamily 1, group H, member 2	--
1451	ENSG00000065308	TRAM2	translocation associated membrane protein 2	--
1452	ENSG00000070950	RAD18	RAD18 homolog (S. cerevisiae)	down-regulated in CP
1453	ENSG00000135424	ITGA7	integrin, alpha 7	down-regulated in CP
1454	ENSG00000087250	MT3	metallothionein 3	down-regulated in CP
1455	ENSG00000161618	ALDH16A1	aldehyde dehydrogenase 16 family, member A1	down-regulated in CP
1456	ENSG00000115507	OTX1	orthodenticle homeobox 1	down-regulated in CP
1457	ENSG00000135069	PSAT1	phosphoserine aminotransferase 1	--
1458	ENSG00000181523	SGSH	N-sulfoglucosamine sulfohydrolase	--
1459	ENSG00000130024	PHF10	PHD finger protein 10	up-regulated in VZ
1460	ENSG00000163644	PPM1K	protein phosphatase, Mg2+/Mn2+ dependent, 1K	up-regulated in VZ
1461	ENSG00000172817	CYP7B1	cytochrome P450, family 7, subfamily B, polypeptide 1	down-regulated in CP
1462	ENSG00000163006	CCDC138	coiled-coil domain containing 138	down-regulated in CP
1463	ENSG00000146281	PM20D2	peptidase M20 domain containing 2	--
1464	ENSG00000019991	HGF	hepatocyte growth factor (hepapoietin A; scatter factor)	--
1465	ENSG00000161677	JOSD2	Josephin domain containing 2	down-regulated in CP
1466	ENSG00000213676	ATF6B	activating transcription factor 6 beta	--
1467	ENSG00000184304	PRKD1	protein kinase D1	--
1468	ENSG00000101447	FAM83D	family with sequence similarity 83, member D	down-regulated in CP
1469	ENSG00000147536	GINS4	GINS complex subunit 4 (Sld5 homolog)	down-regulated in CP
1470	ENSG00000176783	RUFY1	RUN and FYVE domain containing 1	up-regulated in VZ
1471	ENSG00000253830	AC005895.3	--	--
1472	ENSG00000198589	LRBA	LPS-responsive vesicle trafficking, beach and anchor containing	--
1473	ENSG00000181481	RNF135	ring finger protein 135	down-regulated in CP
1474	ENSG00000228217	AL390877.1	--	--
1475	ENSG00000197324	LRP10	low density lipoprotein receptor-related protein 10	--
1476	ENSG00000123094	RASSF8	Ras association (RalGDS/AF-6) domain family (N-terminal) member 8	--
1477	ENSG00000175287	PHYHD1	phytanoyl-CoA dioxygenase domain containing 1	--
1478	ENSG00000115282	TTC31	tetratricopeptide repeat domain 31	--
1479	ENSG00000140521	POLG	polymerase (DNA directed), gamma	down-regulated in CP
1480	ENSG00000162735	PEX19	peroxisomal biogenesis factor 19	down-regulated in CP
1481	ENSG00000116750	UCHL5	ubiquitin carboxyl-terminal hydrolase L5	--
1482	ENSG00000160703	NLRX1	NLR family member X1	down-regulated in CP
1483	ENSG00000089006	SNX5	sorting nexin 5	down-regulated in CP
1484	ENSG00000151876	FBXO4	F-box protein 4	--
1485	ENSG00000118271	TTR	transthyretin	--
1486	ENSG00000143457	GOLPH3L	golgi phosphoprotein 3-like	--
1487	ENSG00000254692	RP11-468E2.1	Transmembrane 9 superfamily member 1; Uncharacterized protein	--
1488	ENSG00000157168	NRG1	neuregulin 1	--
1489	ENSG00000136436	CALCOCO2	calcium binding and coiled-coil domain 2	down-regulated in CP
1490	ENSG00000124455	L34079.1	Uncharacterized protein	down-regulated in CP
1491	ENSG00000164294	GPX8	glutathione peroxidase 8 (putative)	--
1492	ENSG00000152904	GGPS1	geranylgeranyl diphosphate synthase 1	down-regulated in CP
1493	ENSG00000013573	DDX11	DEAD/H (Asp-Glu-Ala-Asp/His) box helicase 11	--
1494	ENSG00000104472	CHRAC1	chromatin accessibility complex 1	down-regulated in CP
1495	ENSG00000136463	TACO1	translational activator of mitochondrially encoded cytochrome c oxidase I	down-regulated in CP
1496	ENSG00000176244	ACBD7	acyl-CoA binding domain containing 7	--
1497	ENSG00000241781	AL161626.1	--	--
1498	ENSG00000180257	ZNF816	zinc finger protein 816	down-regulated in CP
1499	ENSG00000213390	ARHGAP19	Rho GTPase activating protein 19	down-regulated in CP
1500	ENSG00000182197	EXT1	exostosin 1	up-regulated in VZ
1501	ENSG00000162413	KLHL21	kelch-like 21 (Drosophila)	--
1502	ENSG00000218748	DBIP1	diazepam binding inhibitor (GABA receptor modulator, acyl-CoA binding protein) pseudogene 1	down-regulated in CP
1503	ENSG00000133131	MORC4	MORC family CW-type zinc finger 4	--
1504	ENSG00000139641	ESYT1	extended synaptotagmin-like protein 1	down-regulated in CP
1505	ENSG00000126214	KLC1	kinesin light chain 1	down-regulated in CP
1506	ENSG00000076067	RBMS2	RNA binding motif, single stranded interacting protein 2	--
1507	ENSG00000178445	GLDC	glycine dehydrogenase (decarboxylating)	down-regulated in CP
1508	ENSG00000181045	SLC26A11	solute carrier family 26, member 11	up-regulated in VZ
1509	ENSG00000198715	C1ORF85	chromosome 1 open reading frame 85	down-regulated in CP
1510	ENSG00000143603	KCNN3	potassium intermediate/small conductance calcium-activated channel, subfamily N, member 3	down-regulated in CP
1511	ENSG00000119900	OGFRL1	opioid growth factor receptor-like 1	down-regulated in CP
1512	ENSG00000225976	RP11-192N10.2	--	down-regulated in CP
1513	ENSG00000166845	C18ORF54	chromosome 18 open reading frame 54	--
1514	ENSG00000139722	VPS37B	vacuolar protein sorting 37 homolog B (S. cerevisiae)	--
1515	ENSG00000184611	KCNH7	potassium voltage-gated channel, subfamily H (eag-related), member 7	--
1516	ENSG00000092010	PSME1	proteasome (prosome, macropain) activator subunit 1 (PA28 alpha)	down-regulated in CP
1517	ENSG00000213853	EMP2	epithelial membrane protein 2	down-regulated in CP
1518	ENSG00000167107	ACSF2	acyl-CoA synthetase family member 2	down-regulated in CP
1519	ENSG00000250370	--	--	--
1520	ENSG00000213702	AC008865.1	--	--
1521	ENSG00000119408	NEK6	NIMA (never in mitosis gene a)-related kinase 6	--
1522	ENSG00000121005	CRISPLD1	cysteine-rich secretory protein LCCL domain containing 1	--
1523	ENSG00000164976	KIAA1161	KIAA1161	--
1524	ENSG00000237054	PRMT5-AS1	PRMT5 antisense RNA 1	--
1525	ENSG00000101335	MYL9	myosin, light chain 9, regulatory	up-regulated in VZ
1526	ENSG00000245325	--	--	down-regulated in CP
1527	ENSG00000014138	POLA2	polymerase (DNA directed), alpha 2, accessory subunit	down-regulated in CP
1528	ENSG00000176124	DLEU1	deleted in lymphocytic leukemia 1 (non-protein coding)	down-regulated in CP
1529	ENSG00000127483	HP1BP3	heterochromatin protein 1, binding protein 3	down-regulated in CP
1530	ENSG00000254453	NAV2-AS2	NAV2 antisense RNA 2	--
1531	ENSG00000087077	TRIP6	thyroid hormone receptor interactor 6	--
1532	ENSG00000198121	LPAR1	lysophosphatidic acid receptor 1	down-regulated in CP
1533	ENSG00000213297	ZNF625	zinc finger protein 625	down-regulated in CP
1534	ENSG00000144504	ANKMY1	ankyrin repeat and MYND domain containing 1	--
1535	ENSG00000135253	KCP	kielin/chordin-like protein	--
1536	ENSG00000165795	NDRG2	NDRG family member 2	down-regulated in CP
1537	ENSG00000132541	HRSP12	heat-responsive protein 12	down-regulated in CP
1538	ENSG00000051180	RAD51	RAD51 homolog (S. cerevisiae)	down-regulated in CP
1539	ENSG00000085999	RAD54L	RAD54-like (S. cerevisiae)	down-regulated in CP
1540	ENSG00000162836	ACP6	acid phosphatase 6, lysophosphatidic	--
1541	ENSG00000160813	PPP1R35	protein phosphatase 1, regulatory subunit 35	down-regulated in CP
1542	ENSG00000120820	GLT8D2	glycosyltransferase 8 domain containing 2	--
1543	ENSG00000198130	HIBCH	3-hydroxyisobutyryl-CoA hydrolase	--
1544	ENSG00000187118	CMC1	COX assembly mitochondrial protein 1 homolog (S. cerevisiae)	--
1545	ENSG00000157227	MMP14	matrix metallopeptidase 14 (membrane-inserted)	down-regulated in CP
1546	ENSG00000100526	CDKN3	cyclin-dependent kinase inhibitor 3	down-regulated in CP
1547	ENSG00000239989	AC008132.14	--	--
1548	ENSG00000107719	PALD1	phosphatase domain containing, paladin 1	down-regulated in CP
1549	ENSG00000114166	KAT2B	K(lysine) acetyltransferase 2B	down-regulated in CP
1550	ENSG00000121440	PDZRN3	PDZ domain containing ring finger 3	down-regulated in CP
1551	ENSG00000172456	FGGY	FGGY carbohydrate kinase domain containing	down-regulated in CP
1552	ENSG00000120896	SORBS3	sorbin and SH3 domain containing 3	down-regulated in CP
1553	ENSG00000146670	CDCA5	cell division cycle associated 5	down-regulated in CP
1554	ENSG00000167513	CDT1	chromatin licensing and DNA replication factor 1	down-regulated in CP
1555	ENSG00000121621	KIF18A	kinesin family member 18A	--
1556	ENSG00000202198	RN7SK	RNA, 7SK small nuclear	--
1557	ENSG00000137807	KIF23	kinesin family member 23	--
1558	ENSG00000183255	PTTG1IP	pituitary tumor-transforming 1 interacting protein	down-regulated in CP
1559	ENSG00000118197	DDX59	DEAD (Asp-Glu-Ala-Asp) box polypeptide 59	--
1560	ENSG00000144354	CDCA7	cell division cycle associated 7	down-regulated in CP
1561	ENSG00000183476	SH2D7	SH2 domain containing 7	down-regulated in CP
1562	ENSG00000153930	ANKFN1	ankyrin-repeat and fibronectin type III domain containing 1	--
1563	ENSG00000132481	TRIM47	tripartite motif containing 47	down-regulated in CP
1564	ENSG00000136147	PHF11	PHD finger protein 11	--
1565	ENSG00000001631	KRIT1	KRIT1, ankyrin repeat containing	--
1566	ENSG00000126787	DLGAP5	discs, large (Drosophila) homolog-associated protein 5	--
1567	ENSG00000129521	EGLN3	egl nine homolog 3 (C. elegans)	up-regulated in VZ
1568	ENSG00000100234	TIMP3	TIMP metallopeptidase inhibitor 3	--
1569	ENSG00000140534	TICRR	TOPBP1-interacting checkpoint and replication regulator	--
1570	ENSG00000164972	C9ORF24	chromosome 9 open reading frame 24	up-regulated in VZ
1571	ENSG00000198483	ANKRD35	ankyrin repeat domain 35	down-regulated in CP
1572	ENSG00000131351	HAUS8	HAUS augmin-like complex, subunit 8	down-regulated in CP
1573	ENSG00000139597	N4BP2L1	NEDD4 binding protein 2-like 1	--
1574	ENSG00000186638	KIF24	kinesin family member 24	down-regulated in CP
1575	ENSG00000169607	CKAP2L	cytoskeleton associated protein 2-like	--
1576	ENSG00000117305	HMGCL	3-hydroxymethyl-3-methylglutaryl-CoA lyase	down-regulated in CP
1577	ENSG00000230179	--	--	--
1578	ENSG00000227968	AC004014.4	--	--
1579	ENSG00000206341	HLA-H	major histocompatibility complex, class I, H (pseudogene)	down-regulated in CP
1580	ENSG00000162493	PDPN	podoplanin	down-regulated in CP
1581	ENSG00000163697	APBB2	amyloid beta (A4) precursor protein-binding, family B, member 2	--
1582	ENSG00000249862	--	--	down-regulated in CP
1583	ENSG00000184743	ATL3	atlastin GTPase 3	--
1584	ENSG00000152253	SPC25	SPC25, NDC80 kinetochore complex component, homolog (S. cerevisiae)	down-regulated in CP
1585	ENSG00000007062	PROM1	prominin 1	up-regulated in VZ
1586	ENSG00000198053	SIRPA	signal-regulatory protein alpha	down-regulated in CP
1587	ENSG00000137509	PRCP	prolylcarboxypeptidase (angiotensinase C)	down-regulated in CP
1588	ENSG00000126524	SBDS	Shwachman-Bodian-Diamond syndrome	--
1589	ENSG00000004776	HSPB6	heat shock protein, alpha-crystallin-related, B6	--
1590	ENSG00000236029	AL953854.2	Novel protein similar to contactin associated protein-like 3 (CNTNAP3)	--
1591	ENSG00000176714	CCDC121	coiled-coil domain containing 121	down-regulated in CP
1592	ENSG00000139178	C1RL	complement component 1, r subcomponent-like	down-regulated in CP
1593	ENSG00000242557	RP11-316M1.11	--	--
1594	ENSG00000145794	MEGF10	multiple EGF-like-domains 10	--
1595	ENSG00000149311	ATM	ataxia telangiectasia mutated	--
1596	ENSG00000254010	RP11-103H7.5	--	up-regulated in VZ
1597	ENSG00000151792	--	--	down-regulated in CP
1598	ENSG00000015133	CCDC88C	coiled-coil domain containing 88C	down-regulated in CP
1599	ENSG00000088451	TGDS	TDP-glucose 4,6-dehydratase	down-regulated in CP
1600	ENSG00000074047	GLI2	GLI family zinc finger 2	down-regulated in CP
1601	ENSG00000229847	EMX2OS	EMX2 opposite strand/antisense RNA	down-regulated in CP
1602	ENSG00000100330	MTMR3	myotubularin related protein 3	--
1603	ENSG00000116117	PARD3B	par-3 partitioning defective 3 homolog B (C. elegans)	--
1604	ENSG00000164118	CEP44	centrosomal protein 44kDa	down-regulated in CP
1605	ENSG00000231313	CLIC1P1	chloride intracellular channel 1 pseudogene 1	down-regulated in CP
1606	ENSG00000129353	SLC44A2	solute carrier family 44, member 2	down-regulated in CP
1607	ENSG00000254184	TYW1B	tRNA-yW synthesizing protein 1 homolog B (S. cerevisiae)	--
1608	ENSG00000155363	MOV10	Mov10, Moloney leukemia virus 10, homolog (mouse)	--
1609	ENSG00000246885	--	--	--
1610	ENSG00000231609	AC009501.4	--	--
1611	ENSG00000164144	ARFIP1	ADP-ribosylation factor interacting protein 1	down-regulated in CP
1612	ENSG00000118407	FILIP1	filamin A interacting protein 1	--
1613	ENSG00000139921	TMX1	thioredoxin-related transmembrane protein 1	down-regulated in CP
1614	ENSG00000141349	G6PC3	glucose 6 phosphatase, catalytic, 3	down-regulated in CP
1615	ENSG00000159403	C1R	complement component 1, r subcomponent	--
1616	ENSG00000121749	TBC1D15	TBC1 domain family, member 15	up-regulated in VZ
1617	ENSG00000230910	RP3-525N10.2	--	down-regulated in CP
1618	ENSG00000173320	STOX2	storkhead box 2	up-regulated in VZ
1619	ENSG00000112309	B3GAT2	beta-1,3-glucuronyltransferase 2 (glucuronosyltransferase S)	down-regulated in CP
1620	ENSG00000122863	CHST3	carbohydrate (chondroitin 6) sulfotransferase 3	--
1621	ENSG00000166822	TMEM170A	transmembrane protein 170A	down-regulated in CP
1622	ENSG00000138835	RGS3	regulator of G-protein signaling 3	--
1623	ENSG00000005469	CROT	carnitine O-octanoyltransferase	--
1624	ENSG00000065150	IPO5	importin 5	downOSVZ
1625	ENSG00000228986	RP13-228J13.8	--	down-regulated in CP
1626	ENSG00000231880	AC104942.1	HCG1992246; KBTBD4 protein; Uncharacterized protein	--
1627	ENSG00000125375	ATP5S	ATP synthase, H+ transporting, mitochondrial Fo complex, subunit s (factor B)	down-regulated in CP
1628	ENSG00000103449	SALL1	sal-like 1 (Drosophila)	--
1629	ENSG00000164219	PGGT1B	protein geranylgeranyltransferase type I, beta subunit	--
1630	ENSG00000157103	SLC6A1	solute carrier family 6 (neurotransmitter transporter, GABA), member 1	--
1631	ENSG00000146411	SLC2A12	solute carrier family 2 (facilitated glucose transporter), member 12	--
1632	ENSG00000010278	CD9	CD9 molecule	down-regulated in CP
1633	ENSG00000035664	DAPK2	death-associated protein kinase 2	down-regulated in CP
1634	ENSG00000147481	SNTG1	syntrophin, gamma 1	up-regulated in VZ
1635	ENSG00000143401	ANP32E	acidic (leucine-rich) nuclear phosphoprotein 32 family, member E	down-regulated in CP
1636	ENSG00000227850	SEPT2P1	septin 2 pseudogene 1	down-regulated in CP
1637	ENSG00000130517	PGPEP1	pyroglutamyl-peptidase I	--
1638	ENSG00000136932	C9ORF156	chromosome 9 open reading frame 156	down-regulated in CP
1639	ENSG00000118707	TGIF2	TGFB-induced factor homeobox 2	down-regulated in CP
1640	ENSG00000240122	FABP5P11	fatty acid binding protein 5 pseudogene 11	down-regulated in CP
1641	ENSG00000123219	CENPK	centromere protein K	down-regulated in CP
1642	ENSG00000176105	YES1	v-yes-1 Yamaguchi sarcoma viral oncogene homolog 1	down-regulated in CP
1643	ENSG00000101888	NXT2	nuclear transport factor 2-like export factor 2	down-regulated in CP
1644	ENSG00000167614	TTYH1	tweety homolog 1 (Drosophila)	--
1645	ENSG00000186354	C9ORF47	chromosome 9 open reading frame 47	down-regulated in CP
1646	ENSG00000011201	KAL1	Kallmann syndrome 1 sequence	up-regulated in VZ
1647	ENSG00000121691	CAT	catalase	down-regulated in CP
1648	ENSG00000133794	ARNTL	aryl hydrocarbon receptor nuclear translocator-like	up-regulated in VZ
1649	ENSG00000106948	AKNA	AT-hook transcription factor	down-regulated in CP
1650	ENSG00000248560	CTB-14A14.2	--	down-regulated in CP
1651	ENSG00000249773	RP11-15K19.2	28S ribosomal protein S17, mitochondrial; HCG1984214, isoform CRA_a	--
1652	ENSG00000181038	METTL23	methyltransferase like 23	--
1653	ENSG00000174306	ZHX3	zinc fingers and homeoboxes 3	--
1654	ENSG00000227173	MYL6P3	myosin, light chain 6 pseudogene 3	down-regulated in CP
1655	ENSG00000131899	LLGL1	lethal giant larvae homolog 1 (Drosophila)	down-regulated in CP
1656	ENSG00000110011	DNAJC4	DnaJ (Hsp40) homolog, subfamily C, member 4	down-regulated in CP
1657	ENSG00000179627	ZBTB42	zinc finger and BTB domain containing 42	up-regulated in VZ
1658	ENSG00000126106	TMEM53	transmembrane protein 53	--
1659	ENSG00000180089	TMEM86B	transmembrane protein 86B	down-regulated in CP
1660	ENSG00000114346	ECT2	epithelial cell transforming sequence 2 oncogene	--
1661	ENSG00000183691	NOG	noggin	down-regulated in CP
1662	ENSG00000035499	DEPDC1B	DEP domain containing 1B	down-regulated in CP
1663	ENSG00000182919	C11ORF54	chromosome 11 open reading frame 54	up-regulated in VZ
1664	ENSG00000198865	CCDC152	coiled-coil domain containing 152	down-regulated in CP
1665	ENSG00000150760	DOCK1	dedicator of cytokinesis 1	--
1666	ENSG00000109255	NMU	neuromedin U	--
1667	ENSG00000132688	NES	nestin	down-regulated in CP
1668	ENSG00000154839	SKA1	spindle and kinetochore associated complex subunit 1	down-regulated in CP
1669	ENSG00000183763	TRAIP	TRAF interacting protein	down-regulated in CP
1670	ENSG00000198826	ARHGAP11A	Rho GTPase activating protein 11A	down-regulated in CP
1671	ENSG00000135362	PRR5L	proline rich 5 like	down-regulated in CP
1672	ENSG00000168209	DDIT4	DNA-damage-inducible transcript 4	up-regulated in VZ
1673	ENSG00000197320	AC060834.2	--	--
1674	ENSG00000251057	--	--	--
1675	ENSG00000166441	RPL27A	ribosomal protein L27a	--
1676	ENSG00000169564	PCBP1	poly(rC) binding protein 1	--
1677	ENSG00000164105	SAP30	Sin3A-associated protein, 30kDa	down-regulated in CP
1678	ENSG00000116962	NID1	nidogen 1	down-regulated in CP
1679	ENSG00000185798	WDR53	WD repeat domain 53	--
1680	ENSG00000125804	FAM182A	family with sequence similarity 182, member A	up-regulated in VZ
1681	ENSG00000163785	RYK	receptor-like tyrosine kinase	down-regulated in CP
1682	ENSG00000128708	HAT1	histone acetyltransferase 1	down-regulated in CP
1683	ENSG00000163521	GLB1L	galactosidase, beta 1-like	--
1684	ENSG00000101003	GINS1	GINS complex subunit 1 (Psf1 homolog)	down-regulated in CP
1685	ENSG00000196504	PRPF40A	PRP40 pre-mRNA processing factor 40 homolog A (S. cerevisiae)	down-regulated in CP
1686	ENSG00000153721	CNKSR3	CNKSR family member 3	--
1687	ENSG00000249523	--	--	--
1688	ENSG00000134057	CCNB1	cyclin B1	--
1689	ENSG00000214189	ZNF788	zinc finger family member 788	down-regulated in CP
1690	ENSG00000104983	CCDC61	coiled-coil domain containing 61	down-regulated in CP
1691	ENSG00000133687	TMTC1	transmembrane and tetratricopeptide repeat containing 1	--
1692	ENSG00000122359	ANXA11	annexin A11	--
1693	ENSG00000173548	SNX33	sorting nexin 33	down-regulated in CP
1694	ENSG00000249141	RP11-514O12.4	--	--
1695	ENSG00000166797	FAM96A	family with sequence similarity 96, member A	down-regulated in CP
1696	ENSG00000102699	PARP4	poly (ADP-ribose) polymerase family, member 4	down-regulated in CP
1697	ENSG00000248354	AP001055.7	Uncharacterized protein	--
1698	ENSG00000162623	TYW3	tRNA-yW synthesizing protein 3 homolog (S. cerevisiae)	down-regulated in CP
1699	ENSG00000075234	TTC38	tetratricopeptide repeat domain 38	down-regulated in CP
1700	ENSG00000159176	CSRP1	cysteine and glycine-rich protein 1	--
1701	ENSG00000174371	EXO1	exonuclease 1	down-regulated in CP
1702	ENSG00000197496	SLC2A10	solute carrier family 2 (facilitated glucose transporter), member 10	--
1703	ENSG00000132275	RRP8	ribosomal RNA processing 8, methyltransferase, homolog (yeast)	down-regulated in CP
1704	ENSG00000171503	ETFDH	electron-transferring-flavoprotein dehydrogenase	down-regulated in CP
1705	ENSG00000145386	CCNA2	cyclin A2	--
1706	ENSG00000179299	NSUN7	NOP2/Sun domain family, member 7	--
1707	ENSG00000142227	EMP3	epithelial membrane protein 3	down-regulated in CP
1708	ENSG00000117592	PRDX6	peroxiredoxin 6	down-regulated in CP
1709	ENSG00000251782	--	--	--
1710	ENSG00000112742	TTK	TTK protein kinase	down-regulated in CP
1711	ENSG00000198075	SULT1C4	sulfotransferase family, cytosolic, 1C, member 4	down-regulated in CP
1712	ENSG00000126790	L3HYPDH	L-3-hydroxyproline dehydratase (trans-)	--
1713	ENSG00000254270	ERHP1	enhancer of rudimentary homolog (Drosophila) pseudogene 1	down-regulated in CP
1714	ENSG00000144191	CNGA3	cyclic nucleotide gated channel alpha 3	down-regulated in CP
1715	ENSG00000146733	PSPH	phosphoserine phosphatase	--
1716	ENSG00000204536	CCHCR1	coiled-coil alpha-helical rod protein 1	--
1717	ENSG00000239697	TNFSF12	tumor necrosis factor (ligand) superfamily, member 12	--
1718	ENSG00000239732	TLR9	toll-like receptor 9	--
1719	ENSG00000143409	FAM63A	family with sequence similarity 63, member A	down-regulated in CP
1720	ENSG00000180340	FZD2	frizzled family receptor 2	down-regulated in CP
1721	ENSG00000177674	AGTRAP	angiotensin II receptor-associated protein	--
1722	ENSG00000179431	FJX1	four jointed box 1 (Drosophila)	--
1723	ENSG00000249461	--	--	--
1724	ENSG00000140682	TGFB1I1	transforming growth factor beta 1 induced transcript 1	down-regulated in CP
1725	ENSG00000168874	ATOH8	atonal homolog 8 (Drosophila)	up-regulated in VZ
1726	ENSG00000114805	PLCH1	phospholipase C, eta 1	--
1727	ENSG00000109062	SLC9A3R1	solute carrier family 9, subfamily A (NHE3, cation proton antiporter 3), member 3 regulator 1	down-regulated in CP
1728	ENSG00000172086	KRCC1	lysine-rich coiled-coil 1	--
1729	ENSG00000125995	ROMO1	reactive oxygen species modulator 1	--
1730	ENSG00000173852	DPY19L1	dpy-19-like 1 (C. elegans)	down-regulated in CP
1731	ENSG00000161800	RACGAP1	Rac GTPase activating protein 1	--
1732	ENSG00000157456	CCNB2	cyclin B2	--
1733	ENSG00000135912	TTLL4	tubulin tyrosine ligase-like family, member 4	up-regulated in VZ
1734	ENSG00000109819	PPARGC1A	peroxisome proliferator-activated receptor gamma, coactivator 1 alpha	up-regulated in VZ
1735	ENSG00000163870	TPRA1	transmembrane protein, adipocyte asscociated 1	down-regulated in CP
1736	ENSG00000171766	GATM	glycine amidinotransferase (L-arginine:glycine amidinotransferase)	--
1737	ENSG00000135899	SP110	SP110 nuclear body protein	--
1738	ENSG00000120913	PDLIM2	PDZ and LIM domain 2 (mystique)	down-regulated in CP
1739	ENSG00000136770	DNAJC1	DnaJ (Hsp40) homolog, subfamily C, member 1	--
1740	ENSG00000161265	U2AF1L4	U2 small nuclear RNA auxiliary factor 1-like 4	--
1741	ENSG00000038274	MAT2B	methionine adenosyltransferase II, beta	down-regulated in CP
1742	ENSG00000161847	RAVER1	ribonucleoprotein, PTB-binding 1	down-regulated in CP
1743	ENSG00000173404	INSM1	insulinoma-associated 1	down-regulated in CP
1744	ENSG00000214723	--	--	down-regulated in CP
1745	ENSG00000179526	SHARPIN	SHANK-associated RH domain interactor	down-regulated in CP
1746	ENSG00000147403	RPL10	ribosomal protein L10	--
1747	ENSG00000103202	NME4	NME/NM23 nucleoside diphosphate kinase 4	up-regulated in VZ
1748	ENSG00000181085	MAPK15	mitogen-activated protein kinase 15	--
1749	ENSG00000123131	PRDX4	peroxiredoxin 4	--
1750	ENSG00000038210	PI4K2B	phosphatidylinositol 4-kinase type 2 beta	--
1751	ENSG00000114978	MOB1A	MOB kinase activator 1A	down-regulated in CP
1752	ENSG00000213006	--	--	down-regulated in CP
1753	ENSG00000230895	--	--	down-regulated in CP
1754	ENSG00000150593	PDCD4	programmed cell death 4 (neoplastic transformation inhibitor)	up-regulated in VZ
1755	ENSG00000173706	HEG1	HEG homolog 1 (zebrafish)	--
1756	ENSG00000166762	CATSPER2	cation channel, sperm associated 2	--
1757	ENSG00000158201	ABHD3	abhydrolase domain containing 3	--
1758	ENSG00000161996	WDR90	WD repeat domain 90	--
1759	ENSG00000169379	ARL13B	ADP-ribosylation factor-like 13B	--
1760	ENSG00000231848	AC012354.8	--	down-regulated in CP
1761	ENSG00000176014	TUBB6	tubulin, beta 6 class V	--
1762	ENSG00000196584	XRCC2	X-ray repair complementing defective repair in Chinese hamster cells 2	down-regulated in CP
1763	ENSG00000144840	RABL3	RAB, member of RAS oncogene family-like 3	down-regulated in CP
1764	ENSG00000110104	CCDC86	coiled-coil domain containing 86	--
1765	ENSG00000198498	TMA16	translation machinery associated 16 homolog (S. cerevisiae)	down-regulated in CP
1766	ENSG00000011304	PTBP1	polypyrimidine tract binding protein 1	down-regulated in CP
1767	ENSG00000231198	AC004987.10	--	--
1768	ENSG00000140876	NUDT7	nudix (nucleoside diphosphate linked moiety X)-type motif 7	down-regulated in CP
1769	ENSG00000074410	CA12	carbonic anhydrase XII	down-regulated in CP
1770	ENSG00000136811	ODF2	outer dense fiber of sperm tails 2	down-regulated in CP
1771	ENSG00000206503	HLA-A	major histocompatibility complex, class I, A	down-regulated in CP
1772	ENSG00000161920	MED11	mediator complex subunit 11	--
1773	ENSG00000204438	GPANK1	G patch domain and ankyrin repeats 1	--
1774	ENSG00000162434	JAK1	Janus kinase 1	--
1775	ENSG00000162063	CCNF	cyclin F	--
1776	ENSG00000223947	AC016738.4	--	--
1777	ENSG00000115183	TANC1	tetratricopeptide repeat, ankyrin repeat and coiled-coil containing 1	down-regulated in CP
1778	ENSG00000139155	SLCO1C1	solute carrier organic anion transporter family, member 1C1	down-regulated in CP
1779	ENSG00000135083	CCNJL	cyclin J-like	down-regulated in CP
1780	ENSG00000198363	ASPH	aspartate beta-hydroxylase	--
1781	ENSG00000163113	OTUD7B	OTU domain containing 7B	down-regulated in CP
1782	ENSG00000227543	SPAG5-AS1	SPAG5 antisense RNA 1	--
1783	ENSG00000166881	TMEM194A	transmembrane protein 194A	down-regulated in CP
1784	ENSG00000197956	S100A6	S100 calcium binding protein A6	down-regulated in CP
1785	ENSG00000090776	EFNB1	ephrin-B1	--
1786	ENSG00000139734	DIAPH3	diaphanous homolog 3 (Drosophila)	--
1787	ENSG00000197969	VPS13A	vacuolar protein sorting 13 homolog A (S. cerevisiae)	--
1788	ENSG00000091317	CMTM6	CKLF-like MARVEL transmembrane domain containing 6	down-regulated in CP
1789	ENSG00000148498	PARD3	par-3 partitioning defective 3 homolog (C. elegans)	--
1790	ENSG00000159714	ZDHHC1	zinc finger, DHHC-type containing 1	up-regulated in VZ
1791	ENSG00000235501	RP4-639F20.1	--	--
1792	ENSG00000178026	FAM211B	family with sequence similarity 211, member B	down-regulated in CP
1793	ENSG00000051341	POLQ	polymerase (DNA directed), theta	--
1794	ENSG00000169372	CRADD	CASP2 and RIPK1 domain containing adaptor with death domain	down-regulated in CP
1795	ENSG00000219699	RP11-325O24.2	--	up-regulated in VZ
1796	ENSG00000005379	BZRAP1	benzodiazapine receptor (peripheral) associated protein 1	--
1797	ENSG00000162849	KIF26B	kinesin family member 26B	down-regulated in CP
1798	ENSG00000249249	AC010226.4	--	--
1799	ENSG00000249026	CTNNAP1	--	--
1800	ENSG00000092820	EZR	ezrin	down-regulated in CP
1801	ENSG00000145241	CENPC1	centromere protein C 1	--
1802	ENSG00000101608	MYL12A	myosin, light chain 12A, regulatory, non-sarcomeric	down-regulated in CP
1803	ENSG00000175938	ORAI3	ORAI calcium release-activated calcium modulator 3	--
1804	ENSG00000129295	LRRC6	leucine rich repeat containing 6	up-regulated in VZ
1805	ENSG00000214293	RSBN1L-AS1	RSBN1L antisense RNA 1	up-regulated in VZ
1806	ENSG00000115290	GRB14	growth factor receptor-bound protein 14	up-regulated in VZ
1807	ENSG00000203760	CENPW	centromere protein W	down-regulated in CP
1808	ENSG00000166340	TPP1	tripeptidyl peptidase I	down-regulated in CP
1809	ENSG00000127418	FGFRL1	fibroblast growth factor receptor-like 1	down-regulated in CP
1810	ENSG00000157326	DHRS4	dehydrogenase/reductase (SDR family) member 4	down-regulated in CP
1811	ENSG00000253285	--	--	--
1812	ENSG00000023909	GCLM	glutamate-cysteine ligase, modifier subunit	up-regulated in VZ
1813	ENSG00000107651	SEC23IP	SEC23 interacting protein	--
1814	ENSG00000165304	MELK	maternal embryonic leucine zipper kinase	down-regulated in CP
1815	ENSG00000167930	ITFG3	integrin alpha FG-GAP repeat containing 3	down-regulated in CP
1816	ENSG00000226650	KIF4B	kinesin family member 4B	down-regulated in CP
1817	ENSG00000157423	HYDIN	HYDIN, axonemal central pair apparatus protein	--
1818	ENSG00000101162	TUBB1	tubulin, beta 1 class VI	--
1819	ENSG00000149743	TRPT1	tRNA phosphotransferase 1	down-regulated in CP
1820	ENSG00000111325	OGFOD2	2-oxoglutarate and iron-dependent oxygenase domain containing 2	down-regulated in CP
1821	ENSG00000116717	GADD45A	growth arrest and DNA-damage-inducible, alpha	down-regulated in CP
1822	ENSG00000184640	SEPT9	septin 9	down-regulated in CP
1823	ENSG00000245212	--	--	--
1824	ENSG00000007866	TEAD3	TEA domain family member 3	down-regulated in CP
1825	ENSG00000113552	GNPDA1	glucosamine-6-phosphate deaminase 1	down-regulated in CP
1826	ENSG00000174851	YIF1A	Yip1 interacting factor homolog A (S. cerevisiae)	down-regulated in CP
1827	ENSG00000166979	FAM176C	family with sequence similarity 176, member C	down-regulated in CP
1828	ENSG00000111783	RFX4	regulatory factor X, 4 (influences HLA class II expression)	--
1829	ENSG00000153914	SREK1	splicing regulatory glutamine/lysine-rich protein 1	--
1830	ENSG00000251400	ALDH7A1P1	aldehyde dehydrogenase 7 family, member A1 pseudogene 1	down-regulated in CP
1831	ENSG00000148832	PAOX	polyamine oxidase (exo-N4-amino)	down-regulated in CP
1832	ENSG00000106025	TSPAN12	tetraspanin 12	--
1833	ENSG00000132002	DNAJB1	DnaJ (Hsp40) homolog, subfamily B, member 1	down-regulated in CP
1834	ENSG00000158161	EYA3	eyes absent homolog 3 (Drosophila)	--
1835	ENSG00000166482	MFAP4	microfibrillar-associated protein 4	down-regulated in CP
1836	ENSG00000130164	LDLR	low density lipoprotein receptor	down-regulated in CP
1837	ENSG00000071243	ING3	inhibitor of growth family, member 3	down-regulated in CP
1838	ENSG00000034239	EFCAB1	EF-hand calcium binding domain 1	up-regulated in VZ
1839	ENSG00000065802	ASB1	ankyrin repeat and SOCS box containing 1	down-regulated in CP
1840	ENSG00000148175	STOM	stomatin	down-regulated in CP
1841	ENSG00000100505	TRIM9	tripartite motif containing 9	--
1842	ENSG00000186073	C15ORF41	chromosome 15 open reading frame 41	down-regulated in CP
1843	ENSG00000156504	FAM122B	family with sequence similarity 122B	down-regulated in CP
1844	ENSG00000183048	SLC25A10	solute carrier family 25 (mitochondrial carrier; dicarboxylate transporter), member 10	--
1845	ENSG00000101160	CTSZ	cathepsin Z	down-regulated in CP
1846	ENSG00000226971	AF196972.4	--	up-regulated in VZ
1847	ENSG00000123080	CDKN2C	cyclin-dependent kinase inhibitor 2C (p18, inhibits CDK4)	down-regulated in CP
1848	ENSG00000221917	--	--	up-regulated in VZ
1849	ENSG00000149397	--	--	down-regulated in CP
1850	ENSG00000114779	ABHD14B	abhydrolase domain containing 14B	--
1851	ENSG00000007520	TSR3	TSR3, 20S rRNA accumulation, homolog (S. cerevisiae)	--
1852	ENSG00000177595	PIDD	p53-induced death domain protein	--
1853	ENSG00000076706	MCAM	melanoma cell adhesion molecule	up-regulated in VZ
1854	ENSG00000214998	AC006465.4	--	down-regulated in CP
1855	ENSG00000247170	--	--	--
1856	ENSG00000108830	RND2	Rho-related GTP-binding protein RhoN	--
1857	ENSG00000138434	SSFA2	sperm specific antigen 2	down-regulated in CP
1858	ENSG00000100908	EMC9	ER membrane protein complex subunit 9	down-regulated in CP
1859	ENSG00000154529	CNTNAP3B	contactin associated protein-like 3B	--
1860	ENSG00000134376	CRB1	crumbs homolog 1 (Drosophila)	down-regulated in CP
1861	ENSG00000166710	B2M	beta-2-microglobulin	down-regulated in CP
1862	ENSG00000138756	BMP2K	BMP2 inducible kinase	--
1863	ENSG00000124067	SLC12A4	solute carrier family 12 (potassium/chloride transporters), member 4	--
1864	ENSG00000145439	CBR4	carbonyl reductase 4	down-regulated in CP
1865	ENSG00000135736	CCDC102A	coiled-coil domain containing 102A	up-regulated in VZ
1866	ENSG00000228302	RP11-186N15.3	--	--
1867	ENSG00000134138	MEIS2	Meis homeobox 2	down-regulated in CP
1868	ENSG00000138449	SLC40A1	solute carrier family 40 (iron-regulated transporter), member 1	--
1869	ENSG00000236060	HSPB1P1	heat shock 27kDa protein 1 pseudogene 1	down-regulated in CP
1870	ENSG00000101104	PABPC1L	poly(A) binding protein, cytoplasmic 1-like	down-regulated in CP
1871	ENSG00000131778	CHD1L	chromodomain helicase DNA binding protein 1-like	down-regulated in CP
1872	ENSG00000148516	ZEB1	zinc finger E-box binding homeobox 1	down-regulated in CP
1873	ENSG00000158163	DZIP1L	DAZ interacting protein 1-like	--
1874	ENSG00000169105	CHST14	carbohydrate (N-acetylgalactosamine 4-0) sulfotransferase 14	down-regulated in CP
1875	ENSG00000174483	BBS1	Bardet-Biedl syndrome 1	--
1876	ENSG00000123130	ACOT9	acyl-CoA thioesterase 9	--
1877	ENSG00000140067	FAM181A	family with sequence similarity 181, member A	up-regulated in VZ
1878	ENSG00000118418	HMGN3	high mobility group nucleosomal binding domain 3	down-regulated in CP
1879	ENSG00000138085	ATRAID	all-trans retinoic acid-induced differentiation factor	down-regulated in CP
1880	ENSG00000151466	SCLT1	sodium channel and clathrin linker 1	--
1881	ENSG00000020577	SAMD4A	sterile alpha motif domain containing 4A	--
1882	ENSG00000182712	MTCP1NB	mature T-cell proliferation 1 neighbor	down-regulated in CP
1883	ENSG00000086205	FOLH1	folate hydrolase (prostate-specific membrane antigen) 1	down-regulated in CP
1884	ENSG00000188647	PTAR1	protein prenyltransferase alpha subunit repeat containing 1	down-regulated in CP
1885	ENSG00000162337	LRP5	low density lipoprotein receptor-related protein 5	down-regulated in CP
1886	ENSG00000244984	--	--	--
1887	ENSG00000067182	TNFRSF1A	tumor necrosis factor receptor superfamily, member 1A	down-regulated in CP
1888	ENSG00000004864	SLC25A13	solute carrier family 25 (aspartate/glutamate carrier), member 13	--
1889	ENSG00000137936	BCAR3	breast cancer anti-estrogen resistance 3	--
1890	ENSG00000124224	PPP4R1L	protein phosphatase 4, regulatory subunit 1-like	--
1891	ENSG00000176909	MAMSTR	MEF2 activating motif and SAP domain containing transcriptional regulator	down-regulated in CP
1892	ENSG00000095015	MAP3K1	mitogen-activated protein kinase kinase kinase 1, E3 ubiquitin protein ligase	--
1893	ENSG00000166478	ZNF143	zinc finger protein 143	down-regulated in CP
1894	ENSG00000107438	PDLIM1	PDZ and LIM domain 1	down-regulated in CP
1895	ENSG00000234685	NUS1P2	nuclear undecaprenyl pyrophosphate synthase 1 homolog (S. cerevisiae) pseudogene 2	--
1896	ENSG00000104450	SPAG1	sperm associated antigen 1	up-regulated in VZ
1897	ENSG00000211448	DIO2	deiodinase, iodothyronine, type II	down-regulated in CP
1898	ENSG00000188739	RBM34	RNA binding motif protein 34	--
1899	ENSG00000183765	CHEK2	checkpoint kinase 2	down-regulated in CP
1900	ENSG00000188792	--	--	--
1901	ENSG00000111058	ACSS3	acyl-CoA synthetase short-chain family member 3	--
1902	ENSG00000234177	AC068057.2	--	down-regulated in CP
1903	ENSG00000143318	CASQ1	calsequestrin 1 (fast-twitch, skeletal muscle)	down-regulated in CP
1904	ENSG00000109320	NFKB1	nuclear factor of kappa light polypeptide gene enhancer in B-cells 1	--
1905	ENSG00000177807	KCNJ10	potassium inwardly-rectifying channel, subfamily J, member 10	--
1906	ENSG00000108375	RNF43	ring finger protein 43	--
1907	ENSG00000063241	ISOC2	isochorismatase domain containing 2	down-regulated in CP
1908	ENSG00000186522	SEPT10	septin 10	--
1909	ENSG00000145555	MYO10	myosin X	--
1910	ENSG00000110090	CPT1A	carnitine palmitoyltransferase 1A (liver)	down-regulated in CP
1911	ENSG00000177917	ARL6IP6	ADP-ribosylation-like factor 6 interacting protein 6	down-regulated in CP
1912	ENSG00000184481	FOXO4	forkhead box O4	down-regulated in CP
1913	ENSG00000148773	MKI67	antigen identified by monoclonal antibody Ki-67	--
1914	ENSG00000135525	MAP7	microtubule-associated protein 7	up-regulated in VZ
1915	ENSG00000197299	BLM	Bloom syndrome, RecQ helicase-like	down-regulated in CP
1916	ENSG00000103995	CEP152	centrosomal protein 152kDa	down-regulated in CP
1917	ENSG00000154319	FAM167A	family with sequence similarity 167, member A	down-regulated in CP
1918	ENSG00000243364	EFNA4	ephrin-A4	up-regulated in VZ
1919	ENSG00000251505	--	--	--
1920	ENSG00000105810	CDK6	cyclin-dependent kinase 6	down-regulated in CP
1921	ENSG00000172878	METAP1D	methionyl aminopeptidase type 1D (mitochondrial)	--
1922	ENSG00000250232	AF196779.12	Uncharacterized protein; WD repeat domain phosphoinositide-interacting protein 4	--
1923	ENSG00000163348	PYGO2	pygopus homolog 2 (Drosophila)	--
1924	ENSG00000151287	TEX30	testis expressed 30	down-regulated in CP
1925	ENSG00000115816	CEBPZ	CCAAT/enhancer binding protein (C/EBP), zeta	up-regulated in VZ
1926	ENSG00000241399	CD302	CD302 molecule	--
1927	ENSG00000203289	--	--	down-regulated in CP
1928	ENSG00000167315	ACAA2	acetyl-CoA acyltransferase 2	down-regulated in CP
1929	ENSG00000188163	FAM166A	family with sequence similarity 166, member A	--
1930	ENSG00000000003	TSPAN6	tetraspanin 6	down-regulated in CP
1931	ENSG00000241484	ARHGAP8	Rho GTPase activating protein 8	--
1932	ENSG00000230450	NEK2P4	NEK2 pseudogene 4	--
1933	ENSG00000213694	S1PR3	sphingosine-1-phosphate receptor 3	up-regulated in VZ
1934	ENSG00000213201	FABP5P10	fatty acid binding protein 5 pseudogene 10	down-regulated in CP
1935	ENSG00000137693	YAP1	Yes-associated protein 1	--
1936	ENSG00000175482	POLD4	polymerase (DNA-directed), delta 4, accessory subunit	down-regulated in CP
1937	ENSG00000162576	MXRA8	matrix-remodelling associated 8	down-regulated in CP
1938	ENSG00000149948	HMGA2	high mobility group AT-hook 2	down-regulated in CP
1939	ENSG00000228441	--	--	up-regulated in VZ
1940	ENSG00000154856	APCDD1	adenomatosis polyposis coli down-regulated 1	down-regulated in CP
1941	ENSG00000018408	WWTR1	WW domain containing transcription regulator 1	up-regulated in VZ
1942	ENSG00000146592	CREB5	cAMP responsive element binding protein 5	--
1943	ENSG00000023608	SNAPC1	small nuclear RNA activating complex, polypeptide 1, 43kDa	--
1944	ENSG00000228366	RP11-18B3.3	--	down-regulated in CP
1945	ENSG00000244151	RP11-148K1.12	--	--
1946	ENSG00000188559	RALGAPA2	Ral GTPase activating protein, alpha subunit 2 (catalytic)	--
1947	ENSG00000136158	SPRY2	sprouty homolog 2 (Drosophila)	--
1948	ENSG00000183527	PSMG1	proteasome (prosome, macropain) assembly chaperone 1	--
1949	ENSG00000231607	DLEU2	deleted in lymphocytic leukemia 2 (non-protein coding)	down-regulated in CP
1950	ENSG00000105856	HBP1	HMG-box transcription factor 1	down-regulated in CP
1951	ENSG00000204592	HLA-E	major histocompatibility complex, class I, E	down-regulated in CP
1952	ENSG00000110492	MDK	midkine (neurite growth-promoting factor 2)	down-regulated in CP
1953	ENSG00000159208	C1ORF51	chromosome 1 open reading frame 51	up-regulated in VZ
1954	ENSG00000168393	DTYMK	deoxythymidylate kinase (thymidylate kinase)	down-regulated in CP
1955	ENSG00000172014	ANKRD20A4	ankyrin repeat domain 20 family, member A4	--
1956	ENSG00000143486	EIF2D	eukaryotic translation initiation factor 2D	down-regulated in CP
1957	ENSG00000152558	TMEM123	transmembrane protein 123	down-regulated in CP
1958	ENSG00000253661	ZFHX4-AS1	ZFHX4 antisense RNA 1	--
1959	ENSG00000163472	TMEM79	transmembrane protein 79	--
1960	ENSG00000162385	MAGOH	mago-nashi homolog, proliferation-associated (Drosophila)	down-regulated in CP
1961	ENSG00000136160	EDNRB	endothelin receptor type B	--
1962	ENSG00000147231	CXORF57	chromosome X open reading frame 57	down-regulated in CP
1963	ENSG00000198561	CTNND1	catenin (cadherin-associated protein), delta 1	--
1964	ENSG00000143390	RFX5	regulatory factor X, 5 (influences HLA class II expression)	--
1965	ENSG00000034063	UHRF1	ubiquitin-like with PHD and ring finger domains 1	down-regulated in CP
1966	ENSG00000185020	RP11-111G23.1	--	--
1967	ENSG00000187091	PLCD1	phospholipase C, delta 1	down-regulated in CP
1968	ENSG00000244193	RP11-379K17.5	--	down-regulated in CP
1969	ENSG00000172667	ZMAT3	zinc finger, matrin-type 3	--
1970	ENSG00000152076	CCDC74B	coiled-coil domain containing 74B	up-regulated in VZ
1971	ENSG00000139352	ASCL1	achaete-scute complex homolog 1 (Drosophila)	down-regulated in CP
1972	ENSG00000006611	USH1C	Usher syndrome 1C (autosomal recessive, severe)	--
1973	ENSG00000117791	MARC2	mitochondrial amidoxime reducing component 2	--
1974	ENSG00000119471	HSDL2	hydroxysteroid dehydrogenase like 2	down-regulated in CP
1975	ENSG00000179743	RP11-169K16.9	--	down-regulated in CP
1976	ENSG00000044459	CNTLN	centlein, centrosomal protein	down-regulated in CP
1977	ENSG00000148411	NACC2	NACC family member 2, BEN and BTB (POZ) domain containing	--
1978	ENSG00000137413	TAF8	TAF8 RNA polymerase II, TATA box binding protein (TBP)-associated factor, 43kDa	down-regulated in CP
1979	ENSG00000254959	INMT-FAM188B	INMT-FAM188B readthrough (non-protein coding)	--
1980	ENSG00000136108	CKAP2	cytoskeleton associated protein 2	--
1981	ENSG00000125124	BBS2	Bardet-Biedl syndrome 2	down-regulated in CP
1982	ENSG00000133315	MACROD1	MACRO domain containing 1	down-regulated in CP
1983	ENSG00000214455	RCN1P2	reticulocalbin 1, EF-hand calcium binding domain pseudogene 2	--
1984	ENSG00000132793	LPIN3	lipin 3	--
1985	ENSG00000160888	IER2	immediate early response 2	down-regulated in CP
1986	ENSG00000006634	DBF4	DBF4 homolog (S. cerevisiae)	down-regulated in CP
1987	ENSG00000255104	AC005324.8-001	Zinc finger protein 286A	--
1988	ENSG00000143384	MCL1	myeloid cell leukemia sequence 1 (BCL2-related)	up-regulated in VZ
1989	ENSG00000090920	FCGBP	Fc fragment of IgG binding protein	down-regulated in CP
1990	ENSG00000222328	RNU2-2	RNA, U2 small nuclear 2	up-regulated in VZ
1991	ENSG00000169299	PGM2	phosphoglucomutase 2	--
1992	ENSG00000224040	HMGN1P4	high mobility group nucleosome binding domain 1 pseudogene 4	down-regulated in CP
1993	ENSG00000131669	NINJ1	ninjurin 1	down-regulated in CP
1994	ENSG00000119326	CTNNAL1	catenin (cadherin-associated protein), alpha-like 1	down-regulated in CP
1995	ENSG00000185453	C19ORF68	chromosome 19 open reading frame 68	--
1996	ENSG00000168994	PXDC1	PX domain containing 1	--
1997	ENSG00000170989	S1PR1	sphingosine-1-phosphate receptor 1	--
[truncated: 1,783 more rows]
