# Supplementary material for: Multi-tissue Analysis of Co-expression Networks by Higher-Order Generalized Singular Value Decomposition Identifies Functionally Coherent Transcriptional Modules
Source: PLoS Genet. 2014 Jan 2;10(1):e1004006. doi: 10.1371/journal.pgen.1004006 (PMC3879165; doi:10.1371/journal.pgen.1004006)
Supplement: Table S5 — Functional annotation of co-expression clusters identified in human fetal neocortex. (XLSX) [file pgen.1004006.s009.xlsx]

## Sheet: functional annot. hs clusters 
Supporting Information Table S5
Cluster 1	Cortical zones	Number of Genes	Empirical p-value	Functional enrichment				Transcription Factor Enrichment
				Top 5 GO/KEGG Terms	p-value	FDR	Additional significant terms (FDR<5%)	TF TRANSFAC	FDR	TF JASPAR	FDR
	ISVZ, OSVZ, VZ	2318	P<10-3	GO:0007049~cell cycle	2.31163e-45	4.28716e-42	cell division	E2F	9.20951e-08	E2F1	1.68909e-05
				cell cycle	5.42071e-45	8.15584e-42	mitosis	E2F-1	2.76275e-07	NFYA	0.003476
				GO:0022402~cell cycle process	1.27107e-38	2.35733e-35	GO:0000087~M phase of mitotic cell cycle	E2F-1	3.21872e-07	RELA	0.00403806
				GO:0022403~cell cycle phase	2.24335e-38	4.16052e-35	GO:0007067~mitosis	E2F-1	3.3608e-07	IRF2	0.00403806
				GO:0000279~M phase	4.53955e-35	8.41906e-32	GO:0000280~nuclear division	E2F	3.3608e-07	IRF1	0.00403806
							GO:0000278~mitotic cell cycle	E2F	6.67365e-07	RREB1	0.00416347
							GO:0051301~cell division	E2F	9.48025e-07	ESR1	0.0495764
							GO:0048285~organelle fission	E2F	9.48025e-07
							phosphoprotein	E2F-1:DP-1	9.48025e-07
							GO:0005819~spindle	E2F	1.96413e-06
							GO:0000793~condensed chromosome	E2F	3.82649e-06
							hsa04110:Cell cycle	E2F	3.82649e-06
							GO:0006260~DNA replication	Rb:E2F-1:DP-1	3.82649e-06
							GO:0006259~DNA metabolic process	E2F-1:DP-2	3.82649e-06
							GO:0000775~chromosome, centromeric region	E2F-4:DP-2	4.50442e-06
							centromere	E2F-4:DP-1	1.20914e-05
							GO:0005694~chromosome	NF-Y	4.63686e-05
							GO:0044427~chromosomal part	IRF-7	0.000196878
							dna replication	E2F-1	0.000285943
							kinetochore	v-Myb	0.00130251
							GO:0015630~microtubule cytoskeleton	NF-Y	0.00227809
							GO:0007059~chromosome segregation	NF-kappaB	0.00227809
							GO:0051726~regulation of cell cycle	E2F	0.00321509
							GO:0000779~condensed chromosome, centromeric region	CCAAT	0.00343894
							GO:0006974~response to DNA damage stimulus	Muscle	0.00426161
							cytoskeleton	MAF	0.00458007
							GO:0000777~condensed chromosome kinetochore	ARP-1	0.00535339
							GO:0006281~DNA repair	NF-kappaB	0.00854171
							GO:0033554~cellular response to stress	MTF-1	0.00856999
							alternative splicing	IRF	0.0102905
							mutagenesis site	IRF-2	0.0114787
							splice variant	ISRE	0.0115441
							GO:0000776~kinetochore	NF-kappaB	0.0175633
							GO:0051325~interphase	NF-kappaB	0.0217912
							nucleotide phosphate-binding region:ATP	CCAAT	0.0217912
							GO:0051329~interphase of mitotic cell cycle	alpha-CP1	0.0234958
							cytoplasm	E2F-1	0.0285304
							GO:0007346~regulation of mitotic cell cycle	p300	0.0321191
							GO:0000070~mitotic sister chromatid segregation	LEF-1	0.032245
							GO:0005815~microtubule organizing center	SEF-1	0.0333175
							hsa03030:DNA replication	ICSBP	0.0333175
							cell cycle control	E2F-1	0.0333175
							GO:0000819~sister chromatid segregation	Evi-1	0.0333175
							GO:0000075~cell cycle checkpoint	c-Rel	0.0447308
							GO:0006261~DNA-dependent DNA replication	GCM	0.0476627
							sequence variant	SMAD-4	0.0493121
							nucleus
							GO:0044430~cytoskeletal part
							DNA damage
							GO:0005856~cytoskeleton
							atp-binding
							GO:0007126~meiosis
							GO:0051327~M phase of meiotic cell cycle
							GO:0051321~meiotic cell cycle
							polymorphism
							GO:0008283~cell proliferation
							GO:0005654~nucleoplasm
							GO:0000226~microtubule cytoskeleton organization
							GO:0000902~cell morphogenesis
							GO:0007010~cytoskeleton organization
							GO:0007051~spindle organization
							GO:0032989~cellular component morphogenesis
							phosphotransferase
							GO:0000922~spindle pole
							GO:0010564~regulation of cell cycle process
							disease mutation
							active site:Proton acceptor
							GO:0031570~DNA integrity checkpoint
							GO:0007017~microtubule-based process
							GO:0043228~non-membrane-bounded organelle
							GO:0043232~intracellular non-membrane-bounded organelle
							GO:0005657~replication fork
							GO:0005524~ATP binding
							GO:0005876~spindle microtubule
							GO:0007423~sensory organ development
							GO:0032559~adenyl ribonucleotide binding
							GO:0007155~cell adhesion
							Chromosome partition
							GO:0022610~biological adhesion
							GO:0005813~centrosome
							dna repair
							hsa04512:ECM-receptor interaction
							GO:0031974~membrane-enclosed lumen
							kinase
							h_atrbrcaPathway:Role of BRCA1, BRCA2 and ATR in Cancer Susceptibility
							coiled coil
							acetylation
							binding site:ATP
							GO:0043566~structure-specific DNA binding
							GO:0006270~DNA replication initiation
							GO:0030554~adenyl nucleotide binding
							GO:0043233~organelle lumen
							transferase
							GO:0001882~nucleoside binding
							GO:0008284~positive regulation of cell proliferation
							domain:Kinesin-motor
							hsa03440:Homologous recombination
							GO:0006302~double-strand break repair
							GO:0001883~purine nucleoside binding
							GO:0045165~cell fate commitment
							activator
							GO:0000077~DNA damage checkpoint
							nucleotide-binding
							GO:0042127~regulation of cell proliferation
							IPR006209:EGF
							GO:0030496~midbody
							binding site:Substrate
Cluster 2	Cortical zones	Number of Genes	Empirical p-value	Functional enrichment				Transcription Factor Enrichment
				Top 5 GO/KEGG Terms	p-value	FDR	Additional significant terms (FDR<5%)	TF TRANSFAC	FDR	TF JASPAR	FDR
	CP	1460	P<10-3	GO:0045202~synapse	1.66357e-32	2.34789e-29	GO:0019226~transmission of nerve impulse	TFII-I	1.2666e-17	MZF1_1-4	1.51e-15
				GO:0044456~synapse part	1.69718e-32	2.39532e-29	membrane	CAC-binding	9.47519e-14	REST	2.79e-09
				synapse	1.03404e-27	1.4725e-24	GO:0044459~plasma membrane part	EGR	1.11747e-13	MZF1_5-13	2.55e-08
				GO:0007268~synaptic transmission	1.06828e-25	1.90161e-22	cell junction	Churchill	1.11747e-13	SP1	3.46e-07
				GO:0019226~transmission of nerve impulse	8.73996e-24	1.23352e-20	GO:0022836~gated channel activity	MAZ	3.58077e-13	TFAP2A	1.37e-05
							GO:0030054~cell junction	MZF1	7.70257e-12	Myf	2.28e-05
							GO:0007267~cell-cell signaling	ETF	5.44809e-11	Arnt::Ahr	0.000311759
							alternative splicing	AP-2	3.21815e-09	RREB1	0.000471445
							GO:0030001~metal ion transport	LBP-1	4.53087e-09	Zfp423	0.00620519
							ionic channel	E2F	3.79787e-08	FOXC1	0.0248506
							GO:0005216~ion channel activity	KROX	5.47248e-08	INSM1	0.0248506
							GO:0006811~ion transport	ZF5	7.28365e-08	Pou5f1	0.0248506
							GO:0005509~calcium ion binding	myogenin	3.60194e-07	Egr1	0.034667
							splice variant	neural-restr.-silencer-element	3.64213e-07	ZEB1	0.0408885
							GO:0022838~substrate specific channel activity	NRSF	7.44473e-07	EWSR1-FLI1	0.0408885
							calcium	Spz1	1.73917e-06	ESR1	0.0464693
							GO:0030182~neuron differentiation	AP-4	2.9073e-06
							GO:0048666~neuron development	E2A	2.9073e-06
							GO:0015267~channel activity	AP-2alpha	4.58176e-06
							GO:0022803~passive transmembrane transporter activity	Pax-4	1.31019e-05
							GO:0030424~axon	Sp-1	1.35183e-05
							GO:0008021~synaptic vesicle	AP-2gamma	1.35811e-05
							GO:0046873~metal ion transmembrane transporter activity	SMAD-3	2.07999e-05
							GO:0031175~neuron projection development	AP-2	3.1611e-05
							GO:0005886~plasma membrane	MTF-1	3.19239e-05
							GO:0045211~postsynaptic membrane	MyoD	4.89266e-05
							ion transport	SMAD	5.19126e-05
							GO:0022843~voltage-gated cation channel activity	E2A	0.00012399
							postsynaptic cell membrane	AP-4	0.000236414
							GO:0042995~cell projection	MZF1	0.000239796
							topological domain:Cytoplasmic	RREB-1	0.000256995
							GO:0006836~neurotransmitter transport	MyoD	0.000284528
							GO:0005261~cation channel activity	GKLF	0.000468846
							GO:0006812~cation transport	STAT6	0.000472392
							GO:0048667~cell morphogenesis involved in neuron differentiation	AP-4	0.000473046
							GO:0048812~neuron projection morphogenesis	E12	0.000492058
							GO:0030030~cell projection organization	AP-2	0.000492058
							GO:0007409~axonogenesis	Lmo2	0.000629843
							GO:0034702~ion channel complex	USF2	0.00092288
							GO:0006816~calcium ion transport	SMAD	0.00126774
							GO:0048858~cell projection morphogenesis	VDR	0.00176927
							GO:0030136~clathrin-coated vesicle	EBF	0.00220432
							voltage-gated channel	R	0.00261561
							transmembrane region	MAZR	0.00391905
							GO:0005244~voltage-gated ion channel activity	NF-kappaB	0.00583087
							GO:0022832~voltage-gated channel activity	Egr-1	0.00623814
							transmembrane	Zic3	0.00655753
							GO:0030135~coated vesicle	Zic2	0.00860538
							GO:0032990~cell part morphogenesis	c-Myc:Max	0.00860538
							GO:0034703~cation channel complex	HEB	0.00873065
							GO:0042734~presynaptic membrane	Muscle	0.00883757
							GO:0000904~cell morphogenesis involved in differentiation	Zic1	0.00917503
							glycoprotein	Muscle	0.0123704
							IPR013098:Immunoglobulin I-set	Sp1	0.012984
							GO:0032940~secretion by cell	Tal-1beta/E47	0.0153306
							GO:0014069~postsynaptic density	Tal-1alpha/E47	0.0181313
							GO:0031224~intrinsic to membrane	AR	0.0190656
							GO:0007269~neurotransmitter secretion	NGFI-C	0.0223501
							GO:0015674~di-, tri-valent inorganic cation transport	AML-1a	0.0223904
							GO:0022834~ligand-gated channel activity	AML1	0.0223904
							GO:0015276~ligand-gated ion channel activity	AREB6	0.0223904
							lipoprotein	Muscle	0.022953
							GO:0000902~cell morphogenesis	Sp3	0.0253398
							neurogenesis	Olf-1	0.0271493
							cell adhesion	ZF5	0.0271493
							glycosylation site:N-linked (GlcNAc...)	CREB	0.0288902
							GO:0007156~homophilic cell adhesion	Sp-1	0.0351995
							GO:0003001~generation of a signal involved in cell-cell signaling	AhR/Arnt	0.0369549
							GO:0031410~cytoplasmic vesicle	LF-A1	0.0369549
							GO:0043167~ion binding	PPARG	0.038495
							GO:0032989~cellular component morphogenesis	Pax-2	0.038495
							GO:0001505~regulation of neurotransmitter levels	SMAD-4	0.04394
							domain:Fibronectin type-III 4	TEF-1	0.0440137
							IPR003961:Fibronectin, type III	GATA-4	0.045125
							transport	SREBP-1	0.0483531
							GO:0031982~vesicle
							GO:0031420~alkali metal ion binding
							GO:0030426~growth cone
							GO:0016023~cytoplasmic membrane-bounded vesicle
							GO:0030427~site of polarized growth
							GO:0048489~synaptic vesicle transport
							GO:0030534~adult behavior
							GO:0030425~dendrite
							GO:0015672~monovalent inorganic cation transport
							hsa04020:Calcium signaling pathway
							potassium transport
							GO:0050804~regulation of synaptic transmission
							GO:0046903~secretion
							hsa04360:Axon guidance
							GO:0007155~cell adhesion
							GO:0005624~membrane fraction
							GO:0016021~integral to membrane
							GO:0022610~biological adhesion
							calcium transport
							GO:0031226~intrinsic to plasma membrane
							GO:0031988~membrane-bounded vesicle
							GO:0046872~metal ion binding
							GO:0005516~calmodulin binding
							GO:0016337~cell-cell adhesion
							domain:C2 1
							domain:C2 2
							IPR000372:Leucine-rich repeat, cysteine-rich flanking region, N-terminal
							GO:0006813~potassium ion transport
							phosphoprotein
							cell membrane
							GO:0005267~potassium channel activity
							GO:0008066~glutamate receptor activity
							GO:0005249~voltage-gated potassium channel activity
							GO:0030695~GTPase regulator activity
							domain:Cadherin 5
							GO:0043169~cation binding
							cytoplasmic vesicle
							GO:0005626~insoluble fraction
							IPR005821:Ion transport
							domain:SH3
							domain:Cadherin 2
							domain:Cadherin 1
							topological domain:Extracellular
							GO:0051969~regulation of transmission of nerve impulse
							GO:0019717~synaptosome
							potassium
							GO:0060589~nucleoside-triphosphatase regulator activity
							domain:Fibronectin type-III 3
							IPR003598:Immunoglobulin subtype 2
							GO:0006887~exocytosis
							domain:Cadherin 4
							domain:Cadherin 3
							GO:0008344~adult locomotory behavior
							GO:0031644~regulation of neurological system process
							IPR002126:Cadherin
							SM00060:FN3
							GO:0005887~integral to plasma membrane
							GO:0030955~potassium ion binding
							Immunoglobulin domain
							IPR000008:C2 calcium-dependent membrane targeting
							GO:0044057~regulation of system process
							IPR001828:Extracellular ligand-binding receptor
							IPR003599:Immunoglobulin subtype
							GO:0007215~glutamate signaling pathway
							GO:0019905~syntaxin binding
							GO:0005230~extracellular ligand-gated ion channel activity
							GO:0043195~terminal button
							SM00013:LRRNT
							IPR018029:C2 membrane targeting protein
							hsa04720:Long-term potentiation
							compositionally biased region:Pro-rich
							potassium channel
							GO:0016192~vesicle-mediated transport
							GO:0043025~cell soma
							palmitate
							compositionally biased region:Poly-Glu
							GO:0021953~central nervous system neuron differentiation
							compositionally biased region:Poly-His
							GO:0034704~calcium channel complex
							GO:0005245~voltage-gated calcium channel activity
							GO:0030665~clathrin coated vesicle membrane
							GO:0033267~axon part
							PIRSF002385:B/K protein/synaptotagmin
							GO:0005262~calcium channel activity
							neurotransmitter transport
							sh3 domain
							GO:0030672~synaptic vesicle membrane
							calmodulin-binding
							GO:0034705~potassium channel complex
							GO:0008076~voltage-gated potassium channel complex
							SM00112:CA
							GO:0000149~SNARE binding
							SM00408:IGc2
							GO:0007610~behavior
							lipid moiety-binding region:S-palmitoyl cysteine
							GO:0043679~nerve terminal
							GO:0008092~cytoskeletal protein binding
							GO:0006814~sodium ion transport
							SM00239:C2
							domain:PH
							GO:0000267~cell fraction
							GO:0044463~cell projection part
							hsa04540:Gap junction
							IPR001849:Pleckstrin homology
							GO:0050877~neurological system process
							IPR001715:Calponin-like actin-binding
							neurotransmitter receptor
							GO:0042391~regulation of membrane potential
							GO:0031280~negative regulation of cyclase activity
							GO:0051350~negative regulation of lyase activity
							GO:0007194~negative regulation of adenylate cyclase activity
							GO:0030659~cytoplasmic vesicle membrane
							IPR000483:Cysteine-rich flanking region, C-terminal
							domain:Cadherin 6
							IPR001565:Synaptotagmin
							GO:0017157~regulation of exocytosis
							GO:0048167~regulation of synaptic plasticity
